# Supplementary material for: Low offspring survival in mountain pine beetle infesting the resistant Great Basin bristlecone pine supports the preference-performance hypothesis
Source: PLoS One. 2018 May 1;13(5):e0196732. doi: 10.1371/journal.pone.0196732 (PMC5929522; doi:10.1371/journal.pone.0196732)
Supplement: S1 Dataset — The dataset consists of a zipped folder containing 6 .csv files and a metadata text file. (ZIP) [file pone.0196732.s004.zip]

Archive with 7 entries (7 files):
- S4 Dataset/Alldata_README.txt
- S4 Dataset/Mating_and_Fecundity.csv
- S4 Dataset/Offpsring_Emergence.csv
- S4 Dataset/Offspring_Emergence_Galleries.csv
- S4 Dataset/Offspring_Emergence_per_Bolt.csv
- S4 Dataset/Parent_Beetle_Size.csv
- S4 Dataset/Phloem_Thickness.csv
