# Supplementary material for: Low offspring survival in mountain pine beetle infesting the resistant Great Basin bristlecone pine supports the preference-performance hypothesis
Source: PLoS One. 2018 May 1;13(5):e0196732. doi: 10.1371/journal.pone.0196732 (PMC5929522; doi:10.1371/journal.pone.0196732)
Supplement: S1 Dataset — The dataset consists of a zipped folder containing 6 .csv files and a metadata text file. (ZIP) [file pone.0196732.s004.zip › S4 Dataset/Alldata_README.txt]

1. Dataset Title:

Reproductive success of mountain pine beetle infesting cut bolts of Great Basin bristlecone pine, limber pine, and lodgepole pine


2. Name and contact information of PI:

a. Name: Barbara J. Bentz
b. Institution: U.S. Forest Service Rocky Mountain Research Station
c. Address: 860 N 1200 E, Logan, Utah 84321
d. Email: bbentz@fs.fed.us
e. ORCiD ID: https://orcid.org/0000-0002-2741-1542


3. Name and contact information of Co-PI:

a. Name: Karen E. Mock	
b. Institution: Utah State University Wildland Resources Department & Ecology Center
c. Address: 5230 Old Main Hill, Logan, Utah 84321
d. Email:karen.mock@usu.edu 
e. ORCiD ID: 


4. Name and contact information of corresponding author:

a. Name: Erika L. Eidson	
b. Institution: Idaho Department of Lands	
c. Address: 3284 W. Industrial Loop, Coeur d'Alene, ID 83815
d. Email: eidson.erika@gmail.com
e. ORCiD ID: http://orcid.org/0000-0002-0462-6284


5. Funding source:

a. Funder: United States Forest Service National Forest Health Monitoring Program; grant number: WC-EM-F-14-1
b. Funder: National Institute of Food and Agriculture National Needs Fellowship Program; grant number: UtahAE-2010-03313


6. Project abstract:

The preference-performance hypothesis states that ovipositing phytophagous insects will select host plants that are well-suited for their offspring and avoid host plants that do not support offspring performance (survival, development and fitness). The mountain pine beetle (Dendroctonus ponderosae), a native insect herbivore in western North America, can successfully attack and reproduce in most species of Pinus throughout its native range. However, mountain pine beetles avoid attacking Great Basin bristlecone pine (Pinus longaeva), despite recent climate-driven increases in mountain pine beetle populations at the high elevations where Great Basin bristlecone pine grows. Low preference for a potential host plant species may not persist if the plant supports favorable insect offspring performance, and Great Basin bristlecone pine suitability for mountain pine beetle offspring performance is unclear. We infested cut bolts of Great Basin bristlecone pine and two susceptible host tree species, limber (P. flexilis) and lodgepole (P. contorta) pines with adult mountain pine beetles and compared offspring performance. To investigate the potential for host adaptation in offspring performance, we tested mountain pine beetles from populations within and outside of Great Basin bristlecone pine range. Although mountain pine beetles laid viable eggs in all three tree species, extremely few offspring emerged from Great Basin bristlecone pine, regardless of the beetle population. Our observed low offspring performance in Great Basin bristlecone pine corresponds with previously documented low mountain pine beetle attack preference. A low preference-low performance relationship suggests that Great Basin bristlecone pine resistance to mountain pine beetle is likely to be retained through climate-driven high-elevation mountain pine beetle outbreaks. 


7. Brief description of collection and processing of data:

*****Sourcing and handling of host tree materials and parent mountain pine beetles*****
We obtained uninfested, cut bolts of Great Basin bristlecone, limber, and lodgepole pines to be manually infested with mountain pine beetles by harvesting two live Great Basin bristlecone-limber pine pairs in August, 2015 and one healthy lodgepole pine in September, 2015 (cut five trees total, all trees ~30 – 35 cm dbh). One bristlecone and limber pine pair was cut from the Cave Mountain, Nevada (39°10'52.9"N, 114°37'11.7"W), and the second pair was cut from the Dixie National Forest, Utah (37°28'46.1"N, 112°43'46.6"W). The lodgepole pine was cut from the Uinta-Wasatch-Cache National Forest, Utah (41°52’30.2"N, 111°29’29.7"W). We cut ~40cm long bolts from the lower boles of each tree and sealed bolt ends with paraffin wax to reduce desiccation. We recorded the average phloem thickness (mm) calculated from two measurements taken at opposite sides of each bolt. Bolts were stored just above 0° C for between 26 and 81 days before use. 

We collected unmated adult mountain pine beetles from two population sources in different geographic regions and natal host tree species. The first group of mountain pine beetles was collected by felling two infested limber pines from Nevada (39°09'41.9"N, 114°36'54.2"W) in August, 2015. The second group of mountain pine beetles was obtained from one newly infested lodgepole pine cut from Utah (41°52’30.2"N, 111°29’29.7"W) (Fig 1) in September, 2015. 

Cut bolts (~30 – 70 cm in length) of the infested trees from Nevada and Utah were labeled by site and transported to the U.S. Forest Service Rocky Mountain Research Station in Logan, Utah. Bolt ends were sealed with paraffin wax to reduce desiccation, and bolts were placed in enclosed rearing containers for brood to complete development. Newly emerged adults were collected twice daily and stored in petri dishes with moistened filter paper at approximately 4°C until use, up to ~2 weeks. Male and female beetles were identified and separated using secondary sex characters on the seventh tergite. The pronotal width of each intended parent beetle was measured using an ocular microscope scale.

*****Manual infestation of tree bolts*****
We manually infested eight cut bolts from each of the five host trees with mountain pine beetle adults. Four bolts of each tree were infested with Nevada beetles and the remaining four were infested with Utah beetles. Using a power drill (bit size ~5 mm diameter), we initiated parent galleries to a depth of approximately 2 cm along the bottom cross sectional plane of each bolt. We avoided placing galleries directly over wounds or branch stubs, but otherwise maintained an equal gallery spacing of ~6 cm to standardize intra-specific competition. One female followed by one male mountain pine beetle were manually inserted into each initiated gallery, after which the hole was screened to prevent the pair from exiting. After a bolt was completely infested, it was turned to its original upright orientation within the tree so that the screened entrance holes were at the base and the inserted beetles were facing upwards to construct vertical parent galleries as in natural attacks. Infested bolts were placed in incubators (Percival Scientific, Inc., Perry, Iowa) at 22.5°C to facilitate brood development. Each incubator included a mixture of bolts from different host trees.

*****Mating success and fecundity*****
We refrigerated one Nevada and one Utah beetle-infested bolt of each of the five host trees on day 26 after manual infestation in order to halt further reproductive development and assess the mating success and fecundity of each pair. We peeled the bark and phloem from the 10 refrigerated bolts to expose galleries and eggs in the phloem. For each manually infested parent gallery in refrigerated bolts, we recorded (1) mating success or failure, (2) total parent gallery length (cm), and (3) the total sum of hatched eggs (larval galleries) plus eggs that had not yet hatched. Mating was recorded as ‘unsuccessful’ for parent pairs that had either died, emerged through the bark without constructing a vertical gallery, or constructed a vertical gallery with no evidence of oviposition. Mating was recorded as ‘successful’ for parent galleries with evidence of larval galleries or eggs. 

*****Offspring emergence*****
The remaining three Utah and three Nevada beetle-infested bolts of each host tree were individually caged with screen and remained at 22.5°C. Adult offspring began emerging from the infested bolts approximately 50 days after manual infestation. We collected newly emerged offspring from each bolt once daily for days 50 – 100 after infestation and continued to do so until either five consecutive days had passed with no new offspring emergence or day 150 was reached. At that time, bolts were moved to refrigeration to halt any additional development and fungal growth.

We recorded the size and sex of each emerged offspring. After bolts were moved to refrigeration, we peeled the bark and phloem and recorded individual parent gallery lengths (cm). Parent galleries that were <10 cm were recorded as ‘unsuccessful’ and parent galleries >10cm were recorded as ‘successful.’ 


8. Description of files (names, or if too numerous, number of files, file type(s):

These data consist of 6 csv files with the following names and descriptions:

File name: “Phloem_Thickness.csv” 
Description of Phloem_Thickness.csv: This file includes the average phloem thickness in mm for each cut host tree bolt. Phloem thickness was calculated from two measurements taken from opposite sides along the cross sectional plane of the bolt shortly after the host tree was harvested. Each row of data represents a unique individual host tree bolt. 

File name: “Parent_Beetle_Sizes.csv” 
Description of Parent_Beetle_Sizes.csv: This file includes the pronotal width measurements for every parent mountain pine beetle used to infest host tree bolts. Each row of data represents a parent pair of mountain pine beetles (one male and one female) that were jointly inserted into a single manually-initiated hole and allowed to proceed with mating, parent gallery construction, and oviposition. Pronotal width measurements were recorded prior to infestation using an ocular microscope scale and each unit = .04 mm. 

File name: “Mating_and_Fecundity.csv.” 
Description of Mating_and_Fecundity.csv: This file includes data showing the mating success, parent gallery length, and total fecundity of parent pairs in one Utah-beetle infested bolt and one Nevada-beetle infested bolt of each host tree. Each row of data represents one unique individual parent gallery constructed by a male-female pair of mountain pine beetles that were manually inserted into a host tree bolt. To collect these data, infested bolts were destructively sampled after allowing for 26 days of reproductive development (i.e., 26 days at 22.5°C following initial infestation).    

File name: “Offspring_Emergence.csv.” 
Description of Offspring_Emergence.csv: This file includes data showing the emergence timing, size, and sex of each offspring beetle that emerged from the three Utah beetle-infested bolts and the three Nevada beetle-infested bolts of each host tree. Each row of data represents one unique individual offspring beetle that emerged from a manually infested bolt. Newly emerged offspring were collected from each bolt once daily for days 50 – 100 after infestation and until either five consecutive days had passed with no new offspring emergence or day 150 was reached. Pronotal width measurements were recorded using an ocular microscope scale and each unit = .04 mm.

File name: “Offspring_Emergence_per_Bolt.csv.” 
Description of Offspring_Emergence_per_Bolt.csv: This file includes data showing the total number of offspring beetles that emerged from each bolt between day 50 and day 100 after infestation. Totals by bolt for days 50 – 100 were derived from Offspring_Emergence.csv. Cumulative parent gallery lengths per bolt were derived from Offspring_Emergence_Galleries.csv. 

File name: “Offspring_Emergence_Galleries.csv.” 
Description of Offspring_Emergence_Galleries.csv: This file includes data showing the parent gallery length and mating success of parent mountain pine beetles in the three Utah beetle-infested bolts and the three Nevada beetle-infested bolts of each host tree. Each row of data represents one unique individual parent gallery that was manually initiated and infested with a male-female mountain pine beetle pair. 


9. Definition of acronyms, codes, and abbreviations:

Bristlecone = Great Basin bristlecone pine (Pinus longaeva)
CVB = Cave Mountain Bristlecone
CVL = Cave Mountain Limber
DXB = Dixie Bristlecone
DXL = Dixie Limber
F = female
ID = identification 
LCL = Logan Canyon Lodgepole
Limber = limber pine (Pinus flexilis)
Lodgepole = lodgepole pine (Pinus contorta)
M = male
MPB = mountain pine beetle
NV = Nevada
Spp = species
UT = Utah


10.  Description or definition any other unique information that would help others use your data:

See item 11. 


11. Descriptions of parameters/variables:

a. Temporal (beginning and end dates of data collection): 

Host trees were cut and parent mountain pine beetles were collected in August and September, 2015. Bolts were manually infested in October and November, 2015. Data collection concluded in spring, 2016.

b. Instruments used and units of measurements:
 
i. Phloem thickness was measured with a small ruler in mm.
ii. Parent gallery lengths were measured with wire and a ruler in cm.
iii. Beetle sizes reflect pronotal width measurements recorded using an ocular microscope scale, with each unit = .04 mm.

c. Column headings of data files (for tabular data): 

*****Common column headings across all csv files*****

Tree_Spp: The tree species of the host tree bolt. ‘Bristlecone’ = Great Basin bristlecone pine (Pinus longaeva); “Limber” = limber pine (Pinus flexilis); “Lodgepole” = lodgepole pine (Pinus contorta).

Site: The site from which the host tree was cut. “CaveMtn” = Cave Mountain, Nevada; “DixieNF” = Dixie National Forest, Utah; “LoganCanyon” = Logan Canyon, Utah. 

Tree_ID: The unique identifier name for each of the 5 individual host trees cut for this study. “CVB” = Cave Mountain Bristlecone; “CVL” = Cave Mountain Limber; “DXB” = Dixie Bristlecone; “DXL” = Dixie Limber; “LCL” = Logan Canyon Lodgepole. 

Bolt_ID: The unique identifier name for each bolt cut from the 5 individual host trees. The first 3 characters of Bolt_ID correspond to the Tree_ID and indicate the host tree from which the bolt was cut, and the last 2 characters represent the number assigned to each cut bolt. Bolts were numbered according to their vertical placement along the tree bole when the tree was standing. Low numbers represent low height along the bole and high numbers represent high height along the bole. 
	
MPB_Population: The population source of the parent mountain pine beetles used to infest a given bolt. “UT” = mountain pine beetle parents were collected from Utah; “NV” = mountain pine beetle parents were collected from Nevada. 

Phloem_Thickness_mm: The average phloem thickness in mm for a given bolt, calculated from two measurements taken at opposite sides of each bolt. Measurements were taken along the cross sectional cut edge of the bolts shortly after the host tree was harvested. 
Date_infested:	 The date on which a given bolt was manually infested with mountain pine beetle parent pairs.

Total_gallery_length_cm: The total length in cm of a given parent gallery constructed by a mountain pine beetle parent pair. 

*****Additional column headings by csv file*****

**********Parent_Beetle_Sizes.csv**********
M_parent_size: The pronotal width of the male parent beetle used to manually infest a given parent gallery. Measurements were recorded using an ocular microscope scale prior to infestation. Each unit = .04 mm.  	

F_parent_size: The pronotal width of the female parent beetle used to manually infest a given parent gallery.  Measurements were recorded using an ocular microscope scale prior to infestation. Each unit = .04 mm.  	

Study: Indicates whether the parent beetles were used in the mating and fecundity study or the offspring emergence study. 

**********Mating_and_Fecundity.csv**********	
Gallery_ID: The unique identifier name for each parent gallery constructed by a male-female pair of mountain pine beetles that were manually inserted into a host tree bolt. The first 5 characters of Gallery_ID correspond to the Bolt_ID and indicate the bolt in which the mountain pine beetle parents were placed. The last 2 characters of Gallery_ID represent the number assigned to each parent gallery within a bolt. 

Gallery_successful: Whether or not the parent mountain pine beetles for each parent gallery successfully mated. “N” = mating was not successful; “Y” = mating was successful. Mating was recorded as unsuccessful (“N”) for parent pairs that had either died, emerged through the bark without constructing a vertical gallery, or constructed a vertical gallery with no evidence of oviposition. Mating was recorded as successful (“Y”) for parent galleries with evidence of larval galleries or eggs.

Sum_eggs_and_larvalgalleries: The total sum of unhatched eggs and larval galleries (indicating hatched eggs) for each parent gallery. 

Date_peeled: The date the phloem was peeled back to inspect the parent gallery and record these data. Bolts were held in refrigeration from day 26 after infestation until the Date_peeled.  

**********Offspring_Emergence.csv**********
Avg_F_parent_size: The average pronotal width for all female parent beetles used to manually infest a given bolt. Measurements were recorded using an ocular microscope scale prior to infestation. Each unit = .04 mm.  	

Avg_M_parent_size: The average pronotal width for all male parent beetles used to manually infest a given bolt. Measurements were recorded using an ocular microscope scale prior to infestation. Each unit = .04 mm.  	

Phloem_Thickness_mm: The average phloem thickness in mm for a given bolt, calculated from two measurements taken at opposite sides of each bolt. Measurements were taken along the cross sectional cut edge of the bolts shortly after the host tree was harvested. 
	
Total_Number_Infested_Galleries: The total number of manually initiated parent galleries that were infested with a male-female pair of mountain pine beetles in a given bolt. 

Number_Successful_Galleries	: Of the Total_Number_Infested_Galleries, the number of galleries where parent beetles were considered to have mated successfully. Unless otherwise noted, parent galleries that were <10 cm were considered unsuccessful and parent galleries >10cm were considered successful.

Date_collected: The date on which a given individual offspring beetle was collected and recorded as having emerged from its host tree bolt. Emerged offspring were collected daily unless otherwise noted in the ‘Notes’ field.  	

Days_after_infestation: The number of days between the Date_infested and the Date_collected; i.e., the number of days between initial infestation and offspring emergence for a given offspring beetle. 
	
Offspring_Sex: The sex of a given offspring beetle. “M” = male; “F” = female. 

Offspring_Size: The pronotal width of a given offspring beetle. Measurements were recorded using an ocular microscope scale prior to infestation. Each unit = .04 mm.  

Notes: Notes regarding offspring beetle condition and offspring collection time periods. 

**********Offspring_Emergence_per_Bolt.csv**********
Number_Successful_Galleries	: The number of manually initiated parent galleries for which parent beetles were considered to have mated successfully. Unless otherwise noted, individual parent galleries that were <10 cm were considered unsuccessful and parent galleries >10cm were considered successful.

Cum_Gal_Length_cm: The cumulative total length in cm of all parent galleries constructed within a given bolt.  

Total_Offspring_Emerged: The total number of mountain pine beetle offspring that emerged from a given bolt between day 50 and day 100 after initial infestation. 

**********Offspring_Emergence_Galleries.csv**********	
Gallery_number: The parent gallery number within a given infested bolt. 
	
Gallery_successful: Whether or not the parent mountain pine beetles for each parent gallery were considered to have mated successfully. “N” = mating was not considered successful; “Y” = mating was considered successful. Unless otherwise noted, parent galleries that were <10 cm were considered unsuccessful and parent galleries >10cm were considered successful.

Gallery_success_notes: Notes regarding mating success for a given parent gallery. “Obviously unsuccessful” indicates observations such as dead parent beetles with minimal gallery construction, evidence of parent beetle escape, or no gallery construction beyond the manually initiated hole. “Visible larval galleries” indicates that viable eggs had hatched along the parent gallery, and the parent beetles had successfully mated. Larval galleries were not visible in every successful parent gallery due to phloem degradation. 

d. Location/GIS Coverage (if applicable to data): 

Cave Mountain site: 39°10'52.9"N, 114°37'11.7"W
Dixie National Forest site: 37°28'46.1"N, 112°43'46.6"W 
Logan Canyon site: 41°52’30.2"N, 111°29’29.7"W
Utah mountain pine beetle parents collected from 41°52’30.2"N, 111°29’29.7"W 
Nevada mountain pine beetle parents collected from 39°09'41.9"N, 114°36'54.2"W

e. Symbol used for missing data: 

Empty cells represent missing data.


12. Special software required to use data:

No special software is required to use these data.


13. Publications that cite or use these data:

Eidson, E. L., Mock, K. E., & Bentz, B. J. (2018). Low offspring survival in mountain pine beetle infesting the resistant Great Basin bristlecone pine supports the preference-performance hypothesis. PloS one, Accepted. 

Eidson, E. L. (2017). Great Basin Bristlecone Pine Resistance to Mountain Pine Beetle: An Evaluation of Dendroctonus ponderosae Host Selection Behavior and Reproductive Success in Pinus longaeva. Utah State University. 


14. Information about other files (names, locations) and documents (such as field notes, publications, etc.) that would be helpful to a person using your data.

A related study investigating mountain pine beetle host selection behavior toward Great Basin bristlecone, limber, and lodgepole pines has been published in Forest Ecology and Management:

Eidson, E. L., Mock, K. E., & Bentz, B. J. (2017). Mountain pine beetle host selection behavior confirms high resistance in Great Basin bristlecone pine. Forest Ecology and Management, 402, 12-20.

************************************************************************************************************************************
