# Supplementary material for: Low offspring survival in mountain pine beetle infesting the resistant Great Basin bristlecone pine supports the preference-performance hypothesis
Source: PLoS One. 2018 May 1;13(5):e0196732. doi: 10.1371/journal.pone.0196732 (PMC5929522; doi:10.1371/journal.pone.0196732)
Supplement: S1 Dataset — The dataset consists of a zipped folder containing 6 .csv files and a metadata text file. (ZIP) [file pone.0196732.s004.zip › S4 Dataset/Mating_and_Fecundity.csv]

Tree_Spp	Site	Tree_ID	Bolt_ID	Gallery_ID	MPB_Population	Gallery_successful	Total_gallery_length_cm	Sum_eggs_and_larvalgalleries	Date_peeled
Bristlecone	CaveMtn	CVB	CVB04	CVB04_01	UT	Y	19.5	34	12/8/2015
Bristlecone	CaveMtn	CVB	CVB04	CVB04_02	UT	Y	31.5	46	12/8/2015
Bristlecone	CaveMtn	CVB	CVB04	CVB04_03	UT	Y	39	72	12/8/2015
Bristlecone	CaveMtn	CVB	CVB04	CVB04_04	UT	Y	59	82	12/8/2015
Bristlecone	CaveMtn	CVB	CVB04	CVB04_05	UT	N	6	0	12/8/2015
Bristlecone	CaveMtn	CVB	CVB04	CVB04_06	UT	Y	60	87	12/8/2015
Bristlecone	CaveMtn	CVB	CVB04	CVB04_07	UT	Y	38	61	12/8/2015
Bristlecone	CaveMtn	CVB	CVB04	CVB04_08	UT	Y	62	76	12/8/2015
Bristlecone	CaveMtn	CVB	CVB04	CVB04_09	UT	N	5.5	0	12/8/2015
Bristlecone	CaveMtn	CVB	CVB04	CVB04_10	UT	N	6	0	12/8/2015
Bristlecone	CaveMtn	CVB	CVB04	CVB04_11	UT	Y	48.5	75	12/8/2015
Bristlecone	CaveMtn	CVB	CVB04	CVB04_12	UT	N	5	0	12/8/2015
Bristlecone	CaveMtn	CVB	CVB04	CVB04_13	UT	N	8.5	0	12/8/2015
Bristlecone	CaveMtn	CVB	CVB04	CVB04_14	UT	Y	38	36	12/8/2015
Bristlecone	CaveMtn	CVB	CVB04	CVB04_15	UT	Y	36.5	87	12/8/2015
Bristlecone	CaveMtn	CVB	CVB08	CVB08_01	NV	Y	39	75	12/16/2015
Bristlecone	CaveMtn	CVB	CVB08	CVB08_02	NV	Y	37	4	12/16/2015
Bristlecone	CaveMtn	CVB	CVB08	CVB08_06	NV	Y	41.5	69	12/16/2015
Bristlecone	CaveMtn	CVB	CVB08	CVB08_07	NV	Y	33	20	12/16/2015
Bristlecone	CaveMtn	CVB	CVB08	CVB08_08	NV	N	5.5	0	12/16/2015
Bristlecone	CaveMtn	CVB	CVB08	CVB08_09	NV	N	4.5	0	12/16/2015
Bristlecone	CaveMtn	CVB	CVB08	CVB08_10	NV	N	7	0	12/16/2015
Bristlecone	CaveMtn	CVB	CVB08	CVB08_11	NV	Y	44.5	52	12/16/2015
Bristlecone	CaveMtn	CVB	CVB08	CVB08_12	NV	Y	42	36	12/16/2015
Bristlecone	CaveMtn	CVB	CVB08	CVB08_13	NV	N	6	0	12/16/2015
Limber	CaveMtn	CVL	CVL04	CVL04_01	UT	Y	28	63	1/12/2016
Limber	CaveMtn	CVL	CVL04	CVL04_02	UT	Y	35.5	106	1/12/2016
Limber	CaveMtn	CVL	CVL04	CVL04_03	UT	Y	54	142	1/12/2016
Limber	CaveMtn	CVL	CVL04	CVL04_04	UT	Y	19.5	31	1/14/2016
Limber	CaveMtn	CVL	CVL04	CVL04_05	UT	Y	37.5	77	1/14/2016
Limber	CaveMtn	CVL	CVL04	CVL04_06	UT	Y	37.5	86	1/14/2016
Limber	CaveMtn	CVL	CVL04	CVL04_07	UT	Y	45.5	89	1/14/2016
Limber	CaveMtn	CVL	CVL04	CVL04_08	UT	Y	33	68	1/14/2016
Limber	CaveMtn	CVL	CVL04	CVL04_09	UT	Y	35	77	1/14/2016
Limber	CaveMtn	CVL	CVL04	CVL04_10	UT	Y	16.5	22	1/14/2016
Limber	CaveMtn	CVL	CVL04	CVL04_11	UT	Y	24	59	1/14/2016
Limber	CaveMtn	CVL	CVL04	CVL04_12	UT	Y	33	72	1/14/2016
Limber	CaveMtn	CVL	CVL04	CVL04_13	UT	Y	9.5	7	1/14/2016
Limber	CaveMtn	CVL	CVL04	CVL04_14	UT	Y	25.5	65	1/14/2016
Limber	CaveMtn	CVL	CVL04	CVL04_15	UT	N	3	0	1/14/2016
Limber	CaveMtn	CVL	CVL08	CVL08_01	NV	N	2	0	12/14/2015
Limber	CaveMtn	CVL	CVL08	CVL08_02	NV	Y	37	108	12/15/2015
Limber	CaveMtn	CVL	CVL08	CVL08_03	NV	N	2	0	12/15/2015
Limber	CaveMtn	CVL	CVL08	CVL08_04	NV	Y	39.5	108	12/15/2015
Limber	CaveMtn	CVL	CVL08	CVL08_05	NV	N	2	0	12/15/2015
Limber	CaveMtn	CVL	CVL08	CVL08_07	NV	Y	40.5	32	12/11/2015
Limber	CaveMtn	CVL	CVL08	CVL08_08	NV	Y	45	186	12/11/2015
Limber	CaveMtn	CVL	CVL08	CVL08_09	NV	Y	31.5	84	12/11/2015
Limber	CaveMtn	CVL	CVL08	CVL08_10	NV	Y	39.5	21	12/11/2015
Limber	CaveMtn	CVL	CVL08	CVL08_11	NV	Y	30	75	12/11/2015
Limber	CaveMtn	CVL	CVL08	CVL08_12	NV	Y	41.5	90	12/11/2015
Limber	CaveMtn	CVL	CVL08	CVL08_13	NV	N	3.5	0	12/11/2015
Limber	CaveMtn	CVL	CVL08	CVL08_14	NV	Y	43	81	12/11/2015
Bristlecone	DixieNF	DXB	DXB02	DXB02_01	UT	Y	34	34	12/18/2015
Bristlecone	DixieNF	DXB	DXB02	DXB02_02	UT	Y	40.5	58	12/18/2015
Bristlecone	DixieNF	DXB	DXB02	DXB02_03	UT	Y	28.5	46	12/18/2015
Bristlecone	DixieNF	DXB	DXB02	DXB02_04	UT	Y	39	48	12/18/2015
Bristlecone	DixieNF	DXB	DXB02	DXB02_05	UT	Y	22	9	12/18/2015
Bristlecone	DixieNF	DXB	DXB02	DXB02_06	UT	Y	37.5	50	12/18/2015
Bristlecone	DixieNF	DXB	DXB02	DXB02_07	UT	Y	40	42	12/18/2015
Bristlecone	DixieNF	DXB	DXB02	DXB02_08	UT	Y	19	4	12/18/2015
Bristlecone	DixieNF	DXB	DXB02	DXB02_09	UT	Y	69	77	12/18/2015
Bristlecone	DixieNF	DXB	DXB02	DXB02_10	UT	N	2	0	12/18/2015
Bristlecone	DixieNF	DXB	DXB02	DXB02_11	UT	Y	48	97	12/18/2015
Bristlecone	DixieNF	DXB	DXB02	DXB02_12	UT	Y	13	5	12/18/2015
Bristlecone	DixieNF	DXB	DXB02	DXB02_13	UT	Y	45.5	74	12/18/2015
Bristlecone	DixieNF	DXB	DXB08	DXB08_02	NV	Y	62	92	12/10/2015
Bristlecone	DixieNF	DXB	DXB08	DXB08_03	NV	N	2	0	12/10/2015
Bristlecone	DixieNF	DXB	DXB08	DXB08_04	NV	N	2	0	12/10/2015
Bristlecone	DixieNF	DXB	DXB08	DXB08_05	NV	Y	45	64	12/10/2015
Bristlecone	DixieNF	DXB	DXB08	DXB08_06	NV	Y	76	130	12/10/2015
Bristlecone	DixieNF	DXB	DXB08	DXB08_07	NV	N	2	0	12/10/2015
Bristlecone	DixieNF	DXB	DXB08	DXB08_08	NV	Y	68.5	107	12/10/2015
Bristlecone	DixieNF	DXB	DXB08	DXB08_10	NV	Y	67	87	12/10/2015
Bristlecone	DixieNF	DXB	DXB08	DXB08_11	NV	Y	43.5	37	12/10/2015
Bristlecone	DixieNF	DXB	DXB08	DXB08_13	NV	Y	45	70	12/10/2015
Bristlecone	DixieNF	DXB	DXB08	DXB08_14	NV	Y	44.5	75	12/10/2015
Limber	DixieNF	DXL	DXL02	DXL02_01	UT	Y	26.5	88	1/8/2016
Limber	DixieNF	DXL	DXL02	DXL02_02	UT	Y	37.5	98	1/8/2016
Limber	DixieNF	DXL	DXL02	DXL02_03	UT	Y	37.5	102	1/8/2016
Limber	DixieNF	DXL	DXL02	DXL02_04	UT	Y	28.5	86	1/8/2016
Limber	DixieNF	DXL	DXL02	DXL02_05	UT	Y	47	74	1/8/2016
Limber	DixieNF	DXL	DXL02	DXL02_06	UT	Y	34.5	80	1/8/2016
Limber	DixieNF	DXL	DXL02	DXL02_07	UT	N	4.5	0	1/8/2016
Limber	DixieNF	DXL	DXL02	DXL02_08	UT	Y	37	64	1/8/2016
Limber	DixieNF	DXL	DXL02	DXL02_09	UT	N	4.5	0	1/8/2016
Limber	DixieNF	DXL	DXL02	DXL02_10	UT	Y	25	57	1/8/2016
Limber	DixieNF	DXL	DXL02	DXL02_11	UT	N	6.5	0	1/8/2016
Limber	DixieNF	DXL	DXL02	DXL02_12	UT	N	9.5	0	1/11/2016
Limber	DixieNF	DXL	DXL02	DXL02_13	UT	Y	35	69	1/11/2016
Limber	DixieNF	DXL	DXL02	DXL02_14	UT	Y	29	82	1/12/2016
Limber	DixieNF	DXL	DXL02	DXL02_15	UT	Y	29	78	1/12/2016
Limber	DixieNF	DXL	DXL02	DXL02_16	UT	Y	35	54	1/12/2016
Limber	DixieNF	DXL	DXL02	DXL02_17	UT	Y	36.5	98	1/12/2016
Limber	DixieNF	DXL	DXL08	DXL08_01	NV	Y	60	175	12/8/2015
Limber	DixieNF	DXL	DXL08	DXL08_02	NV	Y	41	109	12/8/2015
Limber	DixieNF	DXL	DXL08	DXL08_03	NV	Y	38.5	72	12/8/2015
Limber	DixieNF	DXL	DXL08	DXL08_04	NV	Y	36	91	12/8/2015
Limber	DixieNF	DXL	DXL08	DXL08_05	NV	N	2	0	12/8/2015
Limber	DixieNF	DXL	DXL08	DXL08_06	NV	Y	35.5	94	12/8/2015
Limber	DixieNF	DXL	DXL08	DXL08_07	NV	N	11	0	12/8/2015
Limber	DixieNF	DXL	DXL08	DXL08_08	NV	Y	40.5	139	12/8/2015
Limber	DixieNF	DXL	DXL08	DXL08_09	NV	Y	39.5	115	12/9/2015
Limber	DixieNF	DXL	DXL08	DXL08_10	NV	Y	43.5	120	12/9/2015
Limber	DixieNF	DXL	DXL08	DXL08_11	NV	Y	44	88	12/9/2015
Limber	DixieNF	DXL	DXL08	DXL08_12	NV	Y	40.5	119	12/9/2015
Limber	DixieNF	DXL	DXL08	DXL08_13	NV	Y	53	133	12/9/2015
Limber	DixieNF	DXL	DXL08	DXL08_14	NV	N	2	0	12/8/2015
Lodgepole	LoganCanyon	LCL	LCL02	LCL02_01	UT	Y	39	63	12/16/2015
Lodgepole	LoganCanyon	LCL	LCL02	LCL02_02	UT	Y	40	92	12/7/2015
Lodgepole	LoganCanyon	LCL	LCL02	LCL02_03	UT	N	3	0	12/7/2015
Lodgepole	LoganCanyon	LCL	LCL02	LCL02_05	UT	Y	45	86	12/7/2015
Lodgepole	LoganCanyon	LCL	LCL02	LCL02_06	UT	Y	7.5	2	12/15/2015
Lodgepole	LoganCanyon	LCL	LCL02	LCL02_07	UT	Y	27	59	12/7/2015
Lodgepole	LoganCanyon	LCL	LCL02	LCL02_08	UT	N	4	0	12/7/2015
Lodgepole	LoganCanyon	LCL	LCL02	LCL02_09	UT	N	3	0	12/7/2015
Lodgepole	LoganCanyon	LCL	LCL02	LCL02_10	UT	Y	44.5	132	12/7/2015
Lodgepole	LoganCanyon	LCL	LCL02	LCL02_11	UT	Y	18	53	12/7/2015
Lodgepole	LoganCanyon	LCL	LCL02	LCL02_12	UT	Y	32	90	12/7/2015
Lodgepole	LoganCanyon	LCL	LCL02	LCL02_13	UT	Y	34	86	12/7/2015
Lodgepole	LoganCanyon	LCL	LCL02	LCL02_15	UT	Y	38	64	12/3/2015
Lodgepole	LoganCanyon	LCL	LCL02	LCL02_16	UT	Y	11	19	12/3/2015
Lodgepole	LoganCanyon	LCL	LCL02	LCL02_17	UT	Y	40	78	12/3/2015
Lodgepole	LoganCanyon	LCL	LCL24	LCL24_01	NV	Y	29	75	11/19/2015
Lodgepole	LoganCanyon	LCL	LCL24	LCL24_02	NV	N	3	0	11/19/2015
Lodgepole	LoganCanyon	LCL	LCL24	LCL24_05	NV	N	12	0	12/3/2015
Lodgepole	LoganCanyon	LCL	LCL24	LCL24_06	NV	Y	47.5	95	12/3/2015
Lodgepole	LoganCanyon	LCL	LCL24	LCL24_07	NV	Y	42	102	12/2/2015
Lodgepole	LoganCanyon	LCL	LCL24	LCL24_08	NV	Y	33.5	103	12/2/2015
Lodgepole	LoganCanyon	LCL	LCL24	LCL24_09	NV	Y	49.5	116	12/1/2015
Lodgepole	LoganCanyon	LCL	LCL24	LCL24_10	NV	Y	50.5	114	11/23/2015
Lodgepole	LoganCanyon	LCL	LCL24	LCL24_11	NV	Y	42.5	101	11/19/2015
Lodgepole	LoganCanyon	LCL	LCL24	LCL24_12	NV	Y	33.5	51	11/19/2015
