# Supplementary material for: Low offspring survival in mountain pine beetle infesting the resistant Great Basin bristlecone pine supports the preference-performance hypothesis
Source: PLoS One. 2018 May 1;13(5):e0196732. doi: 10.1371/journal.pone.0196732 (PMC5929522; doi:10.1371/journal.pone.0196732)
Supplement: S1 Dataset — The dataset consists of a zipped folder containing 6 .csv files and a metadata text file. (ZIP) [file pone.0196732.s004.zip › S4 Dataset/Offpsring_Emergence.csv]

Tree_Spp	Site	Tree_ID	Bolt_ID	MPB_Population	Avg_F_parent_size	Avg_M_parent_size	Phloem_Thickness_mm	Total_Number_Infested_Galleries	Number_Successful_Galleries	Date_infested	Date_collected	Days_after_infestation	Offspring_Sex	Offspring_Size	Notes
Bristlecone	CaveMtn	CVB	CVB01	UT	51.7	46.3	5	18	11	11/2/2015	1/23/2016	82	M	45
Bristlecone	CaveMtn	CVB	CVB01	UT	51.7	46.3	5	18	11	11/2/2015	1/28/2016	87	F	50
Bristlecone	CaveMtn	CVB	CVB01	UT	51.7	46.3	5	18	11	11/2/2015	2/5/2016	95	F	45
Bristlecone	CaveMtn	CVB	CVB01	UT	51.7	46.3	5	18	11	11/2/2015	2/5/2016	95	F	51
Bristlecone	CaveMtn	CVB	CVB01	UT	51.7	46.3	5	18	11	11/2/2015	2/6/2016	96	M	45
Bristlecone	CaveMtn	CVB	CVB01	UT	51.7	46.3	5	18	11	11/2/2015	2/6/2016	96	F	45
Bristlecone	CaveMtn	CVB	CVB01	UT	51.7	46.3	5	18	11	11/2/2015	2/6/2016	96	F	47
Bristlecone	CaveMtn	CVB	CVB01	UT	51.7	46.3	5	18	11	11/2/2015	2/9/2016	99	F	45
Bristlecone	CaveMtn	CVB	CVB01	UT	51.7	46.3	5	18	11	11/2/2015	2/10/2016	100	M	46
Bristlecone	CaveMtn	CVB	CVB01	UT	51.7	46.3	5	18	11	11/2/2015	2/12/2016	102	M	40
Bristlecone	CaveMtn	CVB	CVB01	UT	51.7	46.3	5	18	11	11/2/2015	2/13/2016	103	F	50
Bristlecone	CaveMtn	CVB	CVB01	UT	51.7	46.3	5	18	11	11/2/2015	2/16/2016	106	F	44
Bristlecone	CaveMtn	CVB	CVB01	UT	51.7	46.3	5	18	11	11/2/2015	2/16/2016	106	F	47
Bristlecone	CaveMtn	CVB	CVB01	UT	51.7	46.3	5	18	11	11/2/2015	2/19/2016	109	F	41
Bristlecone	CaveMtn	CVB	CVB01	UT	51.7	46.3	5	18	11	11/2/2015	2/20/2016	110	M	47
Bristlecone	CaveMtn	CVB	CVB01	UT	51.7	46.3	5	18	11	11/2/2015	2/22/2016	112	M	41
Bristlecone	CaveMtn	CVB	CVB01	UT	51.7	46.3	5	18	11	11/2/2015	2/23/2016	113	F	49
Bristlecone	CaveMtn	CVB	CVB01	UT	51.7	46.3	5	18	11	11/2/2015	2/24/2016	114	F	47
Bristlecone	CaveMtn	CVB	CVB01	UT	51.7	46.3	5	18	11	11/2/2015	2/25/2016	115	F	53
Bristlecone	CaveMtn	CVB	CVB01	UT	51.7	46.3	5	18	11	11/2/2015	2/26/2016	116	M	42
Bristlecone	CaveMtn	CVB	CVB01	UT	51.7	46.3	5	18	11	11/2/2015	2/27/2016	117	F	48
Bristlecone	CaveMtn	CVB	CVB01	UT	51.7	46.3	5	18	11	11/2/2015	2/28/2016	118	F	43
Bristlecone	CaveMtn	CVB	CVB01	UT	51.7	46.3	5	18	11	11/2/2015	3/1/2016	120	F	48
Bristlecone	CaveMtn	CVB	CVB01	UT	51.7	46.3	5	18	11	11/2/2015	3/3/2016	122	M	39	3/3 - 3/4
Bristlecone	CaveMtn	CVB	CVB01	UT	51.7	46.3	5	18	11	11/2/2015	3/14/2016	133	M	41	3/14 - 3/15
Bristlecone	CaveMtn	CVB	CVB01	UT	51.7	46.3	5	18	11	11/2/2015	3/24/2016	143	F	48	3/24 - 23/25
Bristlecone	CaveMtn	CVB	CVB01	UT	51.7	46.3	5	18	11	11/2/2015	3/24/2016	143	M	49	3/24 - 23/25
Bristlecone	CaveMtn	CVB	CVB02	NV	60.6875	53.25	5.5	16	15	10/22/2015	1/24/2016	94	F	52
Bristlecone	CaveMtn	CVB	CVB02	NV	60.6875	53.25	5.5	16	15	10/22/2015	2/12/2016	113	F	51
Bristlecone	CaveMtn	CVB	CVB02	NV	60.6875	53.25	5.5	16	15	10/22/2015	2/25/2016	126	M	43
Bristlecone	CaveMtn	CVB	CVB03	NV	59.93333333	53.2	5.5	15	12	10/27/2015	2/2/2016	98	F	53
Bristlecone	CaveMtn	CVB	CVB03	NV	59.93333333	53.2	5.5	15	12	10/27/2015	2/10/2016	106	M	50
Bristlecone	CaveMtn	CVB	CVB03	NV	59.93333333	53.2	5.5	15	12	10/27/2015	2/17/2016	113	F	42
Bristlecone	CaveMtn	CVB	CVB03	NV	59.93333333	53.2	5.5	15	12	10/27/2015	2/19/2016	115	F	55
Bristlecone	CaveMtn	CVB	CVB03	NV	59.93333333	53.2	5.5	15	12	10/27/2015	2/20/2016	116	F	53
Bristlecone	CaveMtn	CVB	CVB03	NV	59.93333333	53.2	5.5	15	12	10/27/2015	2/22/2016	118	M	48
Bristlecone	CaveMtn	CVB	CVB03	NV	59.93333333	53.2	5.5	15	12	10/27/2015	2/23/2016	119	M	44
Bristlecone	CaveMtn	CVB	CVB03	NV	59.93333333	53.2	5.5	15	12	10/27/2015	2/27/2016	123	M	42
Bristlecone	CaveMtn	CVB	CVB03	NV	59.93333333	53.2	5.5	15	12	10/27/2015	2/27/2016	123	F	48
Bristlecone	CaveMtn	CVB	CVB03	NV	59.93333333	53.2	5.5	15	12	10/27/2015	3/3/2016	128	F	51	3/3 - 3/4
Bristlecone	CaveMtn	CVB	CVB03	NV	59.93333333	53.2	5.5	15	12	10/27/2015	3/9/2016	134	M	42
Bristlecone	CaveMtn	CVB	CVB03	NV	59.93333333	53.2	5.5	15	12	10/27/2015	3/10/2016	135	F	55
Bristlecone	CaveMtn	CVB	CVB03	NV	59.93333333	53.2	5.5	15	12	10/27/2015	3/14/2016	139	M	45	3/14 - 3/15
Bristlecone	CaveMtn	CVB	CVB03	NV	59.93333333	53.2	5.5	15	12	10/27/2015	3/19/2016	144	F	46	3/19 - 3/21
Bristlecone	CaveMtn	CVB	CVB03	NV	59.93333333	53.2	5.5	15	12	10/27/2015	3/22/2016	147	F	48	3/22 - 3/23
Bristlecone	CaveMtn	CVB	CVB03	NV	59.93333333	53.2	5.5	15	12	10/27/2015	3/24/2016	149	F	50	3/24 - 3/25
Bristlecone	CaveMtn	CVB	CVB05	UT	51.0625	45.9375	5	15	12	11/5/2015	2/2/2016	89	F	50
Bristlecone	CaveMtn	CVB	CVB05	UT	51.0625	45.9375	5	15	12	11/5/2015	2/4/2016	91	M	42
Bristlecone	CaveMtn	CVB	CVB05	UT	51.0625	45.9375	5	15	12	11/5/2015	2/5/2016	92	M	43
Bristlecone	CaveMtn	CVB	CVB05	UT	51.0625	45.9375	5	15	12	11/5/2015	2/7/2016	94	M	39
Bristlecone	CaveMtn	CVB	CVB05	UT	51.0625	45.9375	5	15	12	11/5/2015	2/8/2016	95	F	42
Bristlecone	CaveMtn	CVB	CVB05	UT	51.0625	45.9375	5	15	12	11/5/2015	2/10/2016	97	F	45
Bristlecone	CaveMtn	CVB	CVB05	UT	51.0625	45.9375	5	15	12	11/5/2015	2/13/2016	100	M	41
Bristlecone	CaveMtn	CVB	CVB05	UT	51.0625	45.9375	5	15	12	11/5/2015	2/13/2016	100	M	43
Bristlecone	CaveMtn	CVB	CVB05	UT	51.0625	45.9375	5	15	12	11/5/2015	2/15/2016	102	F	46
Bristlecone	CaveMtn	CVB	CVB05	UT	51.0625	45.9375	5	15	12	11/5/2015	2/15/2016	102	F	47
Bristlecone	CaveMtn	CVB	CVB05	UT	51.0625	45.9375	5	15	12	11/5/2015	2/16/2016	103	F	45
Bristlecone	CaveMtn	CVB	CVB05	UT	51.0625	45.9375	5	15	12	11/5/2015	2/17/2016	104	F	46
Bristlecone	CaveMtn	CVB	CVB05	UT	51.0625	45.9375	5	15	12	11/5/2015	2/18/2016	105	F	41
Bristlecone	CaveMtn	CVB	CVB05	UT	51.0625	45.9375	5	15	12	11/5/2015	2/18/2016	105	F	45
Bristlecone	CaveMtn	CVB	CVB05	UT	51.0625	45.9375	5	15	12	11/5/2015	2/19/2016	106	M	43
Bristlecone	CaveMtn	CVB	CVB05	UT	51.0625	45.9375	5	15	12	11/5/2015	2/19/2016	106	F	48
Bristlecone	CaveMtn	CVB	CVB05	UT	51.0625	45.9375	5	15	12	11/5/2015	2/20/2016	107	M	41
Bristlecone	CaveMtn	CVB	CVB05	UT	51.0625	45.9375	5	15	12	11/5/2015	2/23/2016	110	F	51
Bristlecone	CaveMtn	CVB	CVB05	UT	51.0625	45.9375	5	15	12	11/5/2015	2/24/2016	111	M	40
Bristlecone	CaveMtn	CVB	CVB05	UT	51.0625	45.9375	5	15	12	11/5/2015	2/25/2016	112	M	47
Bristlecone	CaveMtn	CVB	CVB05	UT	51.0625	45.9375	5	15	12	11/5/2015	2/27/2016	114	M	43
Bristlecone	CaveMtn	CVB	CVB05	UT	51.0625	45.9375	5	15	12	11/5/2015	2/27/2016	114	F	48
Bristlecone	CaveMtn	CVB	CVB05	UT	51.0625	45.9375	5	15	12	11/5/2015	2/29/2016	116	M	45
Bristlecone	CaveMtn	CVB	CVB05	UT	51.0625	45.9375	5	15	12	11/5/2015	2/29/2016	116	F	47
Bristlecone	CaveMtn	CVB	CVB05	UT	51.0625	45.9375	5	15	12	11/5/2015	3/16/2016	132	F	48	3/16 - 3/18
Bristlecone	CaveMtn	CVB	CVB05	UT	51.0625	45.9375	5	15	12	11/5/2015	3/19/2016	135	F	50	3/19 - 3/21
Bristlecone	CaveMtn	CVB	CVB05	UT	51.0625	45.9375	5	15	12	11/5/2015	3/22/2016	138	M	43	3/22 - 3/23
Bristlecone	CaveMtn	CVB	CVB05	UT	51.0625	45.9375	5	15	12	11/5/2015	3/26/2016	142	F	46	3/26 - 3/28
Bristlecone	CaveMtn	CVB	CVB05	UT	51.0625	45.9375	5	15	12	11/5/2015	3/30/2016	146	F	45	3/30 - 4/1
Bristlecone	CaveMtn	CVB	CVB06	UT	52.6875	48.3125	5	15	8	11/5/2015	1/20/2016	76	F	47
Bristlecone	CaveMtn	CVB	CVB06	UT	52.6875	48.3125	5	15	8	11/5/2015	1/21/2016	77	M	46
Bristlecone	CaveMtn	CVB	CVB06	UT	52.6875	48.3125	5	15	8	11/5/2015	1/27/2016	83	F	51
Bristlecone	CaveMtn	CVB	CVB06	UT	52.6875	48.3125	5	15	8	11/5/2015	1/30/2016	86	M	47
Bristlecone	CaveMtn	CVB	CVB06	UT	52.6875	48.3125	5	15	8	11/5/2015	2/1/2016	88	F	47
Bristlecone	CaveMtn	CVB	CVB06	UT	52.6875	48.3125	5	15	8	11/5/2015	2/7/2016	94	M	44
Bristlecone	CaveMtn	CVB	CVB06	UT	52.6875	48.3125	5	15	8	11/5/2015	2/8/2016	95	M	40
Bristlecone	CaveMtn	CVB	CVB06	UT	52.6875	48.3125	5	15	8	11/5/2015	2/8/2016	95	M	44
Bristlecone	CaveMtn	CVB	CVB06	UT	52.6875	48.3125	5	15	8	11/5/2015	2/11/2016	98	F	49
Bristlecone	CaveMtn	CVB	CVB06	UT	52.6875	48.3125	5	15	8	11/5/2015	2/14/2016	101	M	43
Bristlecone	CaveMtn	CVB	CVB06	UT	52.6875	48.3125	5	15	8	11/5/2015	2/16/2016	103	F	47
Bristlecone	CaveMtn	CVB	CVB06	UT	52.6875	48.3125	5	15	8	11/5/2015	2/17/2016	104	M	47
Bristlecone	CaveMtn	CVB	CVB06	UT	52.6875	48.3125	5	15	8	11/5/2015	2/19/2016	106	M	45
Bristlecone	CaveMtn	CVB	CVB06	UT	52.6875	48.3125	5	15	8	11/5/2015	2/23/2016	110	F	43
Bristlecone	CaveMtn	CVB	CVB06	UT	52.6875	48.3125	5	15	8	11/5/2015	2/25/2016	112	M	39
Bristlecone	CaveMtn	CVB	CVB06	UT	52.6875	48.3125	5	15	8	11/5/2015	2/29/2016	116	M	42
Bristlecone	CaveMtn	CVB	CVB06	UT	52.6875	48.3125	5	15	8	11/5/2015	2/29/2016	116	F	47
Bristlecone	CaveMtn	CVB	CVB06	UT	52.6875	48.3125	5	15	8	11/5/2015	3/3/2016	119	F	52	3/3 - 3/4
Bristlecone	CaveMtn	CVB	CVB06	UT	52.6875	48.3125	5	15	8	11/5/2015	3/5/2016	121	F	47	3/5 - 3/7
Bristlecone	CaveMtn	CVB	CVB06	UT	52.6875	48.3125	5	15	8	11/5/2015	3/8/2016	124	F	45
Bristlecone	CaveMtn	CVB	CVB06	UT	52.6875	48.3125	5	15	8	11/5/2015	3/14/2016	130	F	48	3/14 - 3/15
Bristlecone	CaveMtn	CVB	CVB07	NV	59.86666667	51.6	5	15	10	10/27/2015	1/22/2016	87	F	56
Bristlecone	CaveMtn	CVB	CVB07	NV	59.86666667	51.6	5	15	10	10/27/2015	1/31/2016	96	F	51
Bristlecone	CaveMtn	CVB	CVB07	NV	59.86666667	51.6	5	15	10	10/27/2015	2/12/2016	108	M	46
Bristlecone	CaveMtn	CVB	CVB07	NV	59.86666667	51.6	5	15	10	10/27/2015	2/16/2016	112	F	46
Bristlecone	CaveMtn	CVB	CVB07	NV	59.86666667	51.6	5	15	10	10/27/2015	2/19/2016	115	F	54
Bristlecone	CaveMtn	CVB	CVB07	NV	59.86666667	51.6	5	15	10	10/27/2015	2/20/2016	116	M	43
Bristlecone	CaveMtn	CVB	CVB07	NV	59.86666667	51.6	5	15	10	10/27/2015	2/24/2016	120	F	46
Bristlecone	CaveMtn	CVB	CVB07	NV	59.86666667	51.6	5	15	10	10/27/2015	3/3/2016	128	F	51	3/3 - 3/4
Bristlecone	CaveMtn	CVB	CVB07	NV	59.86666667	51.6	5	15	10	10/27/2015	3/5/2016	130	F	51	3/5 - 3/7
Bristlecone	CaveMtn	CVB	CVB07	NV	59.86666667	51.6	5	15	10	10/27/2015	3/14/2016	139	F	49	3/14 - 3/15
Bristlecone	CaveMtn	CVB	CVB07	NV	59.86666667	51.6	5	15	10	10/27/2015	3/16/2016	141	F	50	3/16 - 3/18
Bristlecone	CaveMtn	CVB	CVB07	NV	59.86666667	51.6	5	15	10	10/27/2015	3/19/2016	144	F	51	3/19 - 3/21
Limber	CaveMtn	CVL	CVL01	UT	53.6	46.25	4	19	17	11/2/2015	12/26/2015	54	F	55
Limber	CaveMtn	CVL	CVL01	UT	53.6	46.25	4	19	17	11/2/2015	12/29/2015	57	M	48
Limber	CaveMtn	CVL	CVL01	UT	53.6	46.25	4	19	17	11/2/2015	12/29/2015	57	F	50
Limber	CaveMtn	CVL	CVL01	UT	53.6	46.25	4	19	17	11/2/2015	12/29/2015	57	F	53
Limber	CaveMtn	CVL	CVL01	UT	53.6	46.25	4	19	17	11/2/2015	12/29/2015	57	F	56
Limber	CaveMtn	CVL	CVL01	UT	53.6	46.25	4	19	17	11/2/2015	12/31/2015	59	M	48
Limber	CaveMtn	CVL	CVL01	UT	53.6	46.25	4	19	17	11/2/2015	12/31/2015	59	M	49
Limber	CaveMtn	CVL	CVL01	UT	53.6	46.25	4	19	17	11/2/2015	1/1/2016	60	M	47
Limber	CaveMtn	CVL	CVL01	UT	53.6	46.25	4	19	17	11/2/2015	1/1/2016	60	M	50
Limber	CaveMtn	CVL	CVL01	UT	53.6	46.25	4	19	17	11/2/2015	1/2/2016	61	M	46
Limber	CaveMtn	CVL	CVL01	UT	53.6	46.25	4	19	17	11/2/2015	1/2/2016	61	F	48
Limber	CaveMtn	CVL	CVL01	UT	53.6	46.25	4	19	17	11/2/2015	1/2/2016	61	F	55
Limber	CaveMtn	CVL	CVL01	UT	53.6	46.25	4	19	17	11/2/2015	1/2/2016	61	F	56
Limber	CaveMtn	CVL	CVL01	UT	53.6	46.25	4	19	17	11/2/2015	1/3/2016	62	M	46
Limber	CaveMtn	CVL	CVL01	UT	53.6	46.25	4	19	17	11/2/2015	1/3/2016	62	M	48
Limber	CaveMtn	CVL	CVL01	UT	53.6	46.25	4	19	17	11/2/2015	1/3/2016	62	M	48
Limber	CaveMtn	CVL	CVL01	UT	53.6	46.25	4	19	17	11/2/2015	1/3/2016	62	M	48
Limber	CaveMtn	CVL	CVL01	UT	53.6	46.25	4	19	17	11/2/2015	1/3/2016	62	M	48
Limber	CaveMtn	CVL	CVL01	UT	53.6	46.25	4	19	17	11/2/2015	1/3/2016	62	M	48
Limber	CaveMtn	CVL	CVL01	UT	53.6	46.25	4	19	17	11/2/2015	1/3/2016	62	M	49
Limber	CaveMtn	CVL	CVL01	UT	53.6	46.25	4	19	17	11/2/2015	1/3/2016	62	M	50
Limber	CaveMtn	CVL	CVL01	UT	53.6	46.25	4	19	17	11/2/2015	1/3/2016	62	F	50
Limber	CaveMtn	CVL	CVL01	UT	53.6	46.25	4	19	17	11/2/2015	1/3/2016	62	F	51
Limber	CaveMtn	CVL	CVL01	UT	53.6	46.25	4	19	17	11/2/2015	1/3/2016	62	F	52
Limber	CaveMtn	CVL	CVL01	UT	53.6	46.25	4	19	17	11/2/2015	1/3/2016	62	M	53
Limber	CaveMtn	CVL	CVL01	UT	53.6	46.25	4	19	17	11/2/2015	1/3/2016	62	F	55
Limber	CaveMtn	CVL	CVL01	UT	53.6	46.25	4	19	17	11/2/2015	1/3/2016	62	F	56
Limber	CaveMtn	CVL	CVL01	UT	53.6	46.25	4	19	17	11/2/2015	1/3/2016	62	F	57
Limber	CaveMtn	CVL	CVL01	UT	53.6	46.25	4	19	17	11/2/2015	1/4/2016	63	M	45
Limber	CaveMtn	CVL	CVL01	UT	53.6	46.25	4	19	17	11/2/2015	1/4/2016	63	M	48
Limber	CaveMtn	CVL	CVL01	UT	53.6	46.25	4	19	17	11/2/2015	1/4/2016	63	F	50
Limber	CaveMtn	CVL	CVL01	UT	53.6	46.25	4	19	17	11/2/2015	1/4/2016	63	F	51
Limber	CaveMtn	CVL	CVL01	UT	53.6	46.25	4	19	17	11/2/2015	1/4/2016	63	M	52
Limber	CaveMtn	CVL	CVL01	UT	53.6	46.25	4	19	17	11/2/2015	1/4/2016	63	F	52
Limber	CaveMtn	CVL	CVL01	UT	53.6	46.25	4	19	17	11/2/2015	1/4/2016	63	F	53
Limber	CaveMtn	CVL	CVL01	UT	53.6	46.25	4	19	17	11/2/2015	1/4/2016	63	F	53
Limber	CaveMtn	CVL	CVL01	UT	53.6	46.25	4	19	17	11/2/2015	1/4/2016	63	F	53
Limber	CaveMtn	CVL	CVL01	UT	53.6	46.25	4	19	17	11/2/2015	1/4/2016	63	F	54
Limber	CaveMtn	CVL	CVL01	UT	53.6	46.25	4	19	17	11/2/2015	1/5/2016	64	M	45
Limber	CaveMtn	CVL	CVL01	UT	53.6	46.25	4	19	17	11/2/2015	1/5/2016	64	M	45
Limber	CaveMtn	CVL	CVL01	UT	53.6	46.25	4	19	17	11/2/2015	1/5/2016	64	M	45
Limber	CaveMtn	CVL	CVL01	UT	53.6	46.25	4	19	17	11/2/2015	1/5/2016	64	M	45
Limber	CaveMtn	CVL	CVL01	UT	53.6	46.25	4	19	17	11/2/2015	1/5/2016	64	M	47
Limber	CaveMtn	CVL	CVL01	UT	53.6	46.25	4	19	17	11/2/2015	1/5/2016	64	M	47
Limber	CaveMtn	CVL	CVL01	UT	53.6	46.25	4	19	17	11/2/2015	1/5/2016	64	M	47
Limber	CaveMtn	CVL	CVL01	UT	53.6	46.25	4	19	17	11/2/2015	1/5/2016	64	M	48
Limber	CaveMtn	CVL	CVL01	UT	53.6	46.25	4	19	17	11/2/2015	1/5/2016	64	M	48
Limber	CaveMtn	CVL	CVL01	UT	53.6	46.25	4	19	17	11/2/2015	1/5/2016	64	M	50
Limber	CaveMtn	CVL	CVL01	UT	53.6	46.25	4	19	17	11/2/2015	1/5/2016	64	M	51
Limber	CaveMtn	CVL	CVL01	UT	53.6	46.25	4	19	17	11/2/2015	1/5/2016	64	M	53
Limber	CaveMtn	CVL	CVL01	UT	53.6	46.25	4	19	17	11/2/2015	1/5/2016	64	F	54
Limber	CaveMtn	CVL	CVL01	UT	53.6	46.25	4	19	17	11/2/2015	1/5/2016	64	F	56
Limber	CaveMtn	CVL	CVL01	UT	53.6	46.25	4	19	17	11/2/2015	1/5/2016	64	F	57
Limber	CaveMtn	CVL	CVL01	UT	53.6	46.25	4	19	17	11/2/2015	1/6/2016	65	M	45
Limber	CaveMtn	CVL	CVL01	UT	53.6	46.25	4	19	17	11/2/2015	1/6/2016	65	M	45
Limber	CaveMtn	CVL	CVL01	UT	53.6	46.25	4	19	17	11/2/2015	1/6/2016	65	M	46
Limber	CaveMtn	CVL	CVL01	UT	53.6	46.25	4	19	17	11/2/2015	1/6/2016	65	M	46
Limber	CaveMtn	CVL	CVL01	UT	53.6	46.25	4	19	17	11/2/2015	1/6/2016	65	M	47
Limber	CaveMtn	CVL	CVL01	UT	53.6	46.25	4	19	17	11/2/2015	1/6/2016	65	M	50
Limber	CaveMtn	CVL	CVL01	UT	53.6	46.25	4	19	17	11/2/2015	1/6/2016	65	M	50
Limber	CaveMtn	CVL	CVL01	UT	53.6	46.25	4	19	17	11/2/2015	1/6/2016	65	F	50
Limber	CaveMtn	CVL	CVL01	UT	53.6	46.25	4	19	17	11/2/2015	1/6/2016	65	F	51
Limber	CaveMtn	CVL	CVL01	UT	53.6	46.25	4	19	17	11/2/2015	1/6/2016	65	F	51
Limber	CaveMtn	CVL	CVL01	UT	53.6	46.25	4	19	17	11/2/2015	1/6/2016	65	F	52
Limber	CaveMtn	CVL	CVL01	UT	53.6	46.25	4	19	17	11/2/2015	1/6/2016	65	F	53
Limber	CaveMtn	CVL	CVL01	UT	53.6	46.25	4	19	17	11/2/2015	1/6/2016	65	F	53
Limber	CaveMtn	CVL	CVL01	UT	53.6	46.25	4	19	17	11/2/2015	1/6/2016	65	F	53
Limber	CaveMtn	CVL	CVL01	UT	53.6	46.25	4	19	17	11/2/2015	1/6/2016	65	F	55
Limber	CaveMtn	CVL	CVL01	UT	53.6	46.25	4	19	17	11/2/2015	1/6/2016	65	F	56
Limber	CaveMtn	CVL	CVL01	UT	53.6	46.25	4	19	17	11/2/2015	1/6/2016	65	F	58
Limber	CaveMtn	CVL	CVL01	UT	53.6	46.25	4	19	17	11/2/2015	1/6/2016	65	F	59
Limber	CaveMtn	CVL	CVL01	UT	53.6	46.25	4	19	17	11/2/2015	1/6/2016	65	F	60
Limber	CaveMtn	CVL	CVL01	UT	53.6	46.25	4	19	17	11/2/2015	1/7/2016	66	M	44
Limber	CaveMtn	CVL	CVL01	UT	53.6	46.25	4	19	17	11/2/2015	1/7/2016	66	M	45
Limber	CaveMtn	CVL	CVL01	UT	53.6	46.25	4	19	17	11/2/2015	1/7/2016	66	M	45
Limber	CaveMtn	CVL	CVL01	UT	53.6	46.25	4	19	17	11/2/2015	1/7/2016	66	M	45
Limber	CaveMtn	CVL	CVL01	UT	53.6	46.25	4	19	17	11/2/2015	1/7/2016	66	M	45
Limber	CaveMtn	CVL	CVL01	UT	53.6	46.25	4	19	17	11/2/2015	1/7/2016	66	F	47
Limber	CaveMtn	CVL	CVL01	UT	53.6	46.25	4	19	17	11/2/2015	1/7/2016	66	M	48
Limber	CaveMtn	CVL	CVL01	UT	53.6	46.25	4	19	17	11/2/2015	1/7/2016	66	M	48
Limber	CaveMtn	CVL	CVL01	UT	53.6	46.25	4	19	17	11/2/2015	1/7/2016	66	M	48
Limber	CaveMtn	CVL	CVL01	UT	53.6	46.25	4	19	17	11/2/2015	1/7/2016	66	M	49
Limber	CaveMtn	CVL	CVL01	UT	53.6	46.25	4	19	17	11/2/2015	1/7/2016	66	M	50
Limber	CaveMtn	CVL	CVL01	UT	53.6	46.25	4	19	17	11/2/2015	1/7/2016	66	M	50
Limber	CaveMtn	CVL	CVL01	UT	53.6	46.25	4	19	17	11/2/2015	1/7/2016	66	F	50
Limber	CaveMtn	CVL	CVL01	UT	53.6	46.25	4	19	17	11/2/2015	1/7/2016	66	F	50
Limber	CaveMtn	CVL	CVL01	UT	53.6	46.25	4	19	17	11/2/2015	1/7/2016	66	F	50
Limber	CaveMtn	CVL	CVL01	UT	53.6	46.25	4	19	17	11/2/2015	1/7/2016	66	F	50
Limber	CaveMtn	CVL	CVL01	UT	53.6	46.25	4	19	17	11/2/2015	1/7/2016	66	M	53
Limber	CaveMtn	CVL	CVL01	UT	53.6	46.25	4	19	17	11/2/2015	1/7/2016	66	F	55
Limber	CaveMtn	CVL	CVL01	UT	53.6	46.25	4	19	17	11/2/2015	1/7/2016	66	F	55
Limber	CaveMtn	CVL	CVL01	UT	53.6	46.25	4	19	17	11/2/2015	1/7/2016	66	F	58
Limber	CaveMtn	CVL	CVL01	UT	53.6	46.25	4	19	17	11/2/2015	1/8/2016	67	M	40
Limber	CaveMtn	CVL	CVL01	UT	53.6	46.25	4	19	17	11/2/2015	1/8/2016	67	M	46
Limber	CaveMtn	CVL	CVL01	UT	53.6	46.25	4	19	17	11/2/2015	1/8/2016	67	M	46
Limber	CaveMtn	CVL	CVL01	UT	53.6	46.25	4	19	17	11/2/2015	1/8/2016	67	M	47
Limber	CaveMtn	CVL	CVL01	UT	53.6	46.25	4	19	17	11/2/2015	1/8/2016	67	M	48
Limber	CaveMtn	CVL	CVL01	UT	53.6	46.25	4	19	17	11/2/2015	1/8/2016	67	M	48
Limber	CaveMtn	CVL	CVL01	UT	53.6	46.25	4	19	17	11/2/2015	1/8/2016	67	F	48
Limber	CaveMtn	CVL	CVL01	UT	53.6	46.25	4	19	17	11/2/2015	1/8/2016	67	M	49
Limber	CaveMtn	CVL	CVL01	UT	53.6	46.25	4	19	17	11/2/2015	1/8/2016	67	F	50
Limber	CaveMtn	CVL	CVL01	UT	53.6	46.25	4	19	17	11/2/2015	1/8/2016	67	M	51
Limber	CaveMtn	CVL	CVL01	UT	53.6	46.25	4	19	17	11/2/2015	1/8/2016	67	F	51
Limber	CaveMtn	CVL	CVL01	UT	53.6	46.25	4	19	17	11/2/2015	1/8/2016	67	F	51
Limber	CaveMtn	CVL	CVL01	UT	53.6	46.25	4	19	17	11/2/2015	1/8/2016	67	F	52
Limber	CaveMtn	CVL	CVL01	UT	53.6	46.25	4	19	17	11/2/2015	1/8/2016	67	F	54
Limber	CaveMtn	CVL	CVL01	UT	53.6	46.25	4	19	17	11/2/2015	1/8/2016	67	F	54
Limber	CaveMtn	CVL	CVL01	UT	53.6	46.25	4	19	17	11/2/2015	1/8/2016	67	F	54
Limber	CaveMtn	CVL	CVL01	UT	53.6	46.25	4	19	17	11/2/2015	1/8/2016	67	F	55
Limber	CaveMtn	CVL	CVL01	UT	53.6	46.25	4	19	17	11/2/2015	1/8/2016	67	F	56
Limber	CaveMtn	CVL	CVL01	UT	53.6	46.25	4	19	17	11/2/2015	1/8/2016	67	F	56
Limber	CaveMtn	CVL	CVL01	UT	53.6	46.25	4	19	17	11/2/2015	1/8/2016	67	F	56
Limber	CaveMtn	CVL	CVL01	UT	53.6	46.25	4	19	17	11/2/2015	1/8/2016	67	F	58
Limber	CaveMtn	CVL	CVL01	UT	53.6	46.25	4	19	17	11/2/2015	1/9/2016	68	M	42
Limber	CaveMtn	CVL	CVL01	UT	53.6	46.25	4	19	17	11/2/2015	1/9/2016	68	M	43
Limber	CaveMtn	CVL	CVL01	UT	53.6	46.25	4	19	17	11/2/2015	1/9/2016	68	M	43
Limber	CaveMtn	CVL	CVL01	UT	53.6	46.25	4	19	17	11/2/2015	1/9/2016	68	M	43
Limber	CaveMtn	CVL	CVL01	UT	53.6	46.25	4	19	17	11/2/2015	1/9/2016	68	M	43
Limber	CaveMtn	CVL	CVL01	UT	53.6	46.25	4	19	17	11/2/2015	1/9/2016	68	M	44
Limber	CaveMtn	CVL	CVL01	UT	53.6	46.25	4	19	17	11/2/2015	1/9/2016	68	M	45
Limber	CaveMtn	CVL	CVL01	UT	53.6	46.25	4	19	17	11/2/2015	1/9/2016	68	M	45
Limber	CaveMtn	CVL	CVL01	UT	53.6	46.25	4	19	17	11/2/2015	1/9/2016	68	M	45
Limber	CaveMtn	CVL	CVL01	UT	53.6	46.25	4	19	17	11/2/2015	1/9/2016	68	M	45
Limber	CaveMtn	CVL	CVL01	UT	53.6	46.25	4	19	17	11/2/2015	1/9/2016	68	M	45
Limber	CaveMtn	CVL	CVL01	UT	53.6	46.25	4	19	17	11/2/2015	1/9/2016	68	M	45
Limber	CaveMtn	CVL	CVL01	UT	53.6	46.25	4	19	17	11/2/2015	1/9/2016	68	M	46
Limber	CaveMtn	CVL	CVL01	UT	53.6	46.25	4	19	17	11/2/2015	1/9/2016	68	M	46
Limber	CaveMtn	CVL	CVL01	UT	53.6	46.25	4	19	17	11/2/2015	1/9/2016	68	M	46
Limber	CaveMtn	CVL	CVL01	UT	53.6	46.25	4	19	17	11/2/2015	1/9/2016	68	M	47
Limber	CaveMtn	CVL	CVL01	UT	53.6	46.25	4	19	17	11/2/2015	1/9/2016	68	M	47
Limber	CaveMtn	CVL	CVL01	UT	53.6	46.25	4	19	17	11/2/2015	1/9/2016	68	M	47
Limber	CaveMtn	CVL	CVL01	UT	53.6	46.25	4	19	17	11/2/2015	1/9/2016	68	M	47
Limber	CaveMtn	CVL	CVL01	UT	53.6	46.25	4	19	17	11/2/2015	1/9/2016	68	F	47
Limber	CaveMtn	CVL	CVL01	UT	53.6	46.25	4	19	17	11/2/2015	1/9/2016	68	F	48
Limber	CaveMtn	CVL	CVL01	UT	53.6	46.25	4	19	17	11/2/2015	1/9/2016	68	M	49
Limber	CaveMtn	CVL	CVL01	UT	53.6	46.25	4	19	17	11/2/2015	1/9/2016	68	M	49
Limber	CaveMtn	CVL	CVL01	UT	53.6	46.25	4	19	17	11/2/2015	1/9/2016	68	F	49
Limber	CaveMtn	CVL	CVL01	UT	53.6	46.25	4	19	17	11/2/2015	1/9/2016	68	F	49
Limber	CaveMtn	CVL	CVL01	UT	53.6	46.25	4	19	17	11/2/2015	1/9/2016	68	M	50
Limber	CaveMtn	CVL	CVL01	UT	53.6	46.25	4	19	17	11/2/2015	1/9/2016	68	M	50
Limber	CaveMtn	CVL	CVL01	UT	53.6	46.25	4	19	17	11/2/2015	1/9/2016	68	M	50
Limber	CaveMtn	CVL	CVL01	UT	53.6	46.25	4	19	17	11/2/2015	1/9/2016	68	M	50
Limber	CaveMtn	CVL	CVL01	UT	53.6	46.25	4	19	17	11/2/2015	1/9/2016	68	F	50
Limber	CaveMtn	CVL	CVL01	UT	53.6	46.25	4	19	17	11/2/2015	1/9/2016	68	M	51
Limber	CaveMtn	CVL	CVL01	UT	53.6	46.25	4	19	17	11/2/2015	1/9/2016	68	F	51
Limber	CaveMtn	CVL	CVL01	UT	53.6	46.25	4	19	17	11/2/2015	1/9/2016	68	F	51
Limber	CaveMtn	CVL	CVL01	UT	53.6	46.25	4	19	17	11/2/2015	1/9/2016	68	F	51
Limber	CaveMtn	CVL	CVL01	UT	53.6	46.25	4	19	17	11/2/2015	1/9/2016	68	F	51
Limber	CaveMtn	CVL	CVL01	UT	53.6	46.25	4	19	17	11/2/2015	1/9/2016	68	F	51
Limber	CaveMtn	CVL	CVL01	UT	53.6	46.25	4	19	17	11/2/2015	1/9/2016	68	F	51
Limber	CaveMtn	CVL	CVL01	UT	53.6	46.25	4	19	17	11/2/2015	1/9/2016	68	F	52
Limber	CaveMtn	CVL	CVL01	UT	53.6	46.25	4	19	17	11/2/2015	1/9/2016	68	F	52
Limber	CaveMtn	CVL	CVL01	UT	53.6	46.25	4	19	17	11/2/2015	1/9/2016	68	F	53
Limber	CaveMtn	CVL	CVL01	UT	53.6	46.25	4	19	17	11/2/2015	1/9/2016	68	F	54
Limber	CaveMtn	CVL	CVL01	UT	53.6	46.25	4	19	17	11/2/2015	1/9/2016	68	F	54
Limber	CaveMtn	CVL	CVL01	UT	53.6	46.25	4	19	17	11/2/2015	1/9/2016	68	F	54
Limber	CaveMtn	CVL	CVL01	UT	53.6	46.25	4	19	17	11/2/2015	1/9/2016	68	F	55
Limber	CaveMtn	CVL	CVL01	UT	53.6	46.25	4	19	17	11/2/2015	1/9/2016	68	F	56
Limber	CaveMtn	CVL	CVL01	UT	53.6	46.25	4	19	17	11/2/2015	1/10/2016	69	M	42
Limber	CaveMtn	CVL	CVL01	UT	53.6	46.25	4	19	17	11/2/2015	1/10/2016	69	M	42
Limber	CaveMtn	CVL	CVL01	UT	53.6	46.25	4	19	17	11/2/2015	1/10/2016	69	M	43
Limber	CaveMtn	CVL	CVL01	UT	53.6	46.25	4	19	17	11/2/2015	1/10/2016	69	M	43
Limber	CaveMtn	CVL	CVL01	UT	53.6	46.25	4	19	17	11/2/2015	1/10/2016	69	M	43
Limber	CaveMtn	CVL	CVL01	UT	53.6	46.25	4	19	17	11/2/2015	1/10/2016	69	M	45
Limber	CaveMtn	CVL	CVL01	UT	53.6	46.25	4	19	17	11/2/2015	1/10/2016	69	M	46
Limber	CaveMtn	CVL	CVL01	UT	53.6	46.25	4	19	17	11/2/2015	1/10/2016	69	M	46
Limber	CaveMtn	CVL	CVL01	UT	53.6	46.25	4	19	17	11/2/2015	1/10/2016	69	M	47
Limber	CaveMtn	CVL	CVL01	UT	53.6	46.25	4	19	17	11/2/2015	1/10/2016	69	M	47
Limber	CaveMtn	CVL	CVL01	UT	53.6	46.25	4	19	17	11/2/2015	1/10/2016	69	M	47
Limber	CaveMtn	CVL	CVL01	UT	53.6	46.25	4	19	17	11/2/2015	1/10/2016	69	M	47
Limber	CaveMtn	CVL	CVL01	UT	53.6	46.25	4	19	17	11/2/2015	1/10/2016	69	F	47
Limber	CaveMtn	CVL	CVL01	UT	53.6	46.25	4	19	17	11/2/2015	1/10/2016	69	F	47
Limber	CaveMtn	CVL	CVL01	UT	53.6	46.25	4	19	17	11/2/2015	1/10/2016	69	M	48
Limber	CaveMtn	CVL	CVL01	UT	53.6	46.25	4	19	17	11/2/2015	1/10/2016	69	F	48
Limber	CaveMtn	CVL	CVL01	UT	53.6	46.25	4	19	17	11/2/2015	1/10/2016	69	F	48
Limber	CaveMtn	CVL	CVL01	UT	53.6	46.25	4	19	17	11/2/2015	1/10/2016	69	F	48
Limber	CaveMtn	CVL	CVL01	UT	53.6	46.25	4	19	17	11/2/2015	1/10/2016	69	F	48
Limber	CaveMtn	CVL	CVL01	UT	53.6	46.25	4	19	17	11/2/2015	1/10/2016	69	M	49
Limber	CaveMtn	CVL	CVL01	UT	53.6	46.25	4	19	17	11/2/2015	1/10/2016	69	M	49
Limber	CaveMtn	CVL	CVL01	UT	53.6	46.25	4	19	17	11/2/2015	1/10/2016	69	M	49
Limber	CaveMtn	CVL	CVL01	UT	53.6	46.25	4	19	17	11/2/2015	1/10/2016	69	F	49
Limber	CaveMtn	CVL	CVL01	UT	53.6	46.25	4	19	17	11/2/2015	1/10/2016	69	M	50
Limber	CaveMtn	CVL	CVL01	UT	53.6	46.25	4	19	17	11/2/2015	1/10/2016	69	M	50
Limber	CaveMtn	CVL	CVL01	UT	53.6	46.25	4	19	17	11/2/2015	1/10/2016	69	F	50
Limber	CaveMtn	CVL	CVL01	UT	53.6	46.25	4	19	17	11/2/2015	1/10/2016	69	F	50
Limber	CaveMtn	CVL	CVL01	UT	53.6	46.25	4	19	17	11/2/2015	1/10/2016	69	F	50
Limber	CaveMtn	CVL	CVL01	UT	53.6	46.25	4	19	17	11/2/2015	1/10/2016	69	M	51
Limber	CaveMtn	CVL	CVL01	UT	53.6	46.25	4	19	17	11/2/2015	1/10/2016	69	F	51
Limber	CaveMtn	CVL	CVL01	UT	53.6	46.25	4	19	17	11/2/2015	1/10/2016	69	F	51
Limber	CaveMtn	CVL	CVL01	UT	53.6	46.25	4	19	17	11/2/2015	1/10/2016	69	F	51
Limber	CaveMtn	CVL	CVL01	UT	53.6	46.25	4	19	17	11/2/2015	1/10/2016	69	M	52
Limber	CaveMtn	CVL	CVL01	UT	53.6	46.25	4	19	17	11/2/2015	1/10/2016	69	F	52
Limber	CaveMtn	CVL	CVL01	UT	53.6	46.25	4	19	17	11/2/2015	1/10/2016	69	F	52
Limber	CaveMtn	CVL	CVL01	UT	53.6	46.25	4	19	17	11/2/2015	1/10/2016	69	F	52
Limber	CaveMtn	CVL	CVL01	UT	53.6	46.25	4	19	17	11/2/2015	1/10/2016	69	F	52
Limber	CaveMtn	CVL	CVL01	UT	53.6	46.25	4	19	17	11/2/2015	1/10/2016	69	F	52
Limber	CaveMtn	CVL	CVL01	UT	53.6	46.25	4	19	17	11/2/2015	1/10/2016	69	F	53
Limber	CaveMtn	CVL	CVL01	UT	53.6	46.25	4	19	17	11/2/2015	1/10/2016	69	F	53
Limber	CaveMtn	CVL	CVL01	UT	53.6	46.25	4	19	17	11/2/2015	1/10/2016	69	F	53
Limber	CaveMtn	CVL	CVL01	UT	53.6	46.25	4	19	17	11/2/2015	1/10/2016	69	F	54
Limber	CaveMtn	CVL	CVL01	UT	53.6	46.25	4	19	17	11/2/2015	1/10/2016	69	F	56
Limber	CaveMtn	CVL	CVL01	UT	53.6	46.25	4	19	17	11/2/2015	1/10/2016	69	F	57
Limber	CaveMtn	CVL	CVL01	UT	53.6	46.25	4	19	17	11/2/2015	1/11/2016	70	M	43
Limber	CaveMtn	CVL	CVL01	UT	53.6	46.25	4	19	17	11/2/2015	1/11/2016	70	M	43
Limber	CaveMtn	CVL	CVL01	UT	53.6	46.25	4	19	17	11/2/2015	1/11/2016	70	M	44
Limber	CaveMtn	CVL	CVL01	UT	53.6	46.25	4	19	17	11/2/2015	1/11/2016	70	M	44
Limber	CaveMtn	CVL	CVL01	UT	53.6	46.25	4	19	17	11/2/2015	1/11/2016	70	M	45
Limber	CaveMtn	CVL	CVL01	UT	53.6	46.25	4	19	17	11/2/2015	1/11/2016	70	M	45
Limber	CaveMtn	CVL	CVL01	UT	53.6	46.25	4	19	17	11/2/2015	1/11/2016	70	M	46
Limber	CaveMtn	CVL	CVL01	UT	53.6	46.25	4	19	17	11/2/2015	1/11/2016	70	M	46
Limber	CaveMtn	CVL	CVL01	UT	53.6	46.25	4	19	17	11/2/2015	1/11/2016	70	M	46
Limber	CaveMtn	CVL	CVL01	UT	53.6	46.25	4	19	17	11/2/2015	1/11/2016	70	F	46
Limber	CaveMtn	CVL	CVL01	UT	53.6	46.25	4	19	17	11/2/2015	1/11/2016	70	F	46
Limber	CaveMtn	CVL	CVL01	UT	53.6	46.25	4	19	17	11/2/2015	1/11/2016	70	F	46
Limber	CaveMtn	CVL	CVL01	UT	53.6	46.25	4	19	17	11/2/2015	1/11/2016	70	M	47
Limber	CaveMtn	CVL	CVL01	UT	53.6	46.25	4	19	17	11/2/2015	1/11/2016	70	M	49
Limber	CaveMtn	CVL	CVL01	UT	53.6	46.25	4	19	17	11/2/2015	1/11/2016	70	M	49
Limber	CaveMtn	CVL	CVL01	UT	53.6	46.25	4	19	17	11/2/2015	1/11/2016	70	F	49
Limber	CaveMtn	CVL	CVL01	UT	53.6	46.25	4	19	17	11/2/2015	1/11/2016	70	F	49
Limber	CaveMtn	CVL	CVL01	UT	53.6	46.25	4	19	17	11/2/2015	1/11/2016	70	F	49
Limber	CaveMtn	CVL	CVL01	UT	53.6	46.25	4	19	17	11/2/2015	1/11/2016	70	F	49
Limber	CaveMtn	CVL	CVL01	UT	53.6	46.25	4	19	17	11/2/2015	1/11/2016	70	F	49
Limber	CaveMtn	CVL	CVL01	UT	53.6	46.25	4	19	17	11/2/2015	1/11/2016	70	F	49
Limber	CaveMtn	CVL	CVL01	UT	53.6	46.25	4	19	17	11/2/2015	1/11/2016	70	M	50
Limber	CaveMtn	CVL	CVL01	UT	53.6	46.25	4	19	17	11/2/2015	1/11/2016	70	M	50
Limber	CaveMtn	CVL	CVL01	UT	53.6	46.25	4	19	17	11/2/2015	1/11/2016	70	F	50
Limber	CaveMtn	CVL	CVL01	UT	53.6	46.25	4	19	17	11/2/2015	1/11/2016	70	F	50
Limber	CaveMtn	CVL	CVL01	UT	53.6	46.25	4	19	17	11/2/2015	1/11/2016	70	F	50
Limber	CaveMtn	CVL	CVL01	UT	53.6	46.25	4	19	17	11/2/2015	1/11/2016	70	F	50
Limber	CaveMtn	CVL	CVL01	UT	53.6	46.25	4	19	17	11/2/2015	1/11/2016	70	F	50
Limber	CaveMtn	CVL	CVL01	UT	53.6	46.25	4	19	17	11/2/2015	1/11/2016	70	M	51
Limber	CaveMtn	CVL	CVL01	UT	53.6	46.25	4	19	17	11/2/2015	1/11/2016	70	F	51
Limber	CaveMtn	CVL	CVL01	UT	53.6	46.25	4	19	17	11/2/2015	1/11/2016	70	F	51
Limber	CaveMtn	CVL	CVL01	UT	53.6	46.25	4	19	17	11/2/2015	1/11/2016	70	F	52
Limber	CaveMtn	CVL	CVL01	UT	53.6	46.25	4	19	17	11/2/2015	1/11/2016	70	F	52
Limber	CaveMtn	CVL	CVL01	UT	53.6	46.25	4	19	17	11/2/2015	1/11/2016	70	F	52
Limber	CaveMtn	CVL	CVL01	UT	53.6	46.25	4	19	17	11/2/2015	1/11/2016	70	F	52
Limber	CaveMtn	CVL	CVL01	UT	53.6	46.25	4	19	17	11/2/2015	1/11/2016	70	F	53
Limber	CaveMtn	CVL	CVL01	UT	53.6	46.25	4	19	17	11/2/2015	1/11/2016	70	F	53
Limber	CaveMtn	CVL	CVL01	UT	53.6	46.25	4	19	17	11/2/2015	1/11/2016	70	F	54
Limber	CaveMtn	CVL	CVL01	UT	53.6	46.25	4	19	17	11/2/2015	1/11/2016	70	F	54
Limber	CaveMtn	CVL	CVL01	UT	53.6	46.25	4	19	17	11/2/2015	1/11/2016	70	F	54
Limber	CaveMtn	CVL	CVL01	UT	53.6	46.25	4	19	17	11/2/2015	1/11/2016	70	F	54
Limber	CaveMtn	CVL	CVL01	UT	53.6	46.25	4	19	17	11/2/2015	1/11/2016	70	F	55
Limber	CaveMtn	CVL	CVL01	UT	53.6	46.25	4	19	17	11/2/2015	1/11/2016	70	F	55
Limber	CaveMtn	CVL	CVL01	UT	53.6	46.25	4	19	17	11/2/2015	1/11/2016	70	F	55
Limber	CaveMtn	CVL	CVL01	UT	53.6	46.25	4	19	17	11/2/2015	1/11/2016	70	F	62
Limber	CaveMtn	CVL	CVL01	UT	53.6	46.25	4	19	17	11/2/2015	1/12/2016	71	M	41
Limber	CaveMtn	CVL	CVL01	UT	53.6	46.25	4	19	17	11/2/2015	1/12/2016	71	M	43
Limber	CaveMtn	CVL	CVL01	UT	53.6	46.25	4	19	17	11/2/2015	1/12/2016	71	M	43
Limber	CaveMtn	CVL	CVL01	UT	53.6	46.25	4	19	17	11/2/2015	1/12/2016	71	M	44
Limber	CaveMtn	CVL	CVL01	UT	53.6	46.25	4	19	17	11/2/2015	1/12/2016	71	M	45
Limber	CaveMtn	CVL	CVL01	UT	53.6	46.25	4	19	17	11/2/2015	1/12/2016	71	M	45
Limber	CaveMtn	CVL	CVL01	UT	53.6	46.25	4	19	17	11/2/2015	1/12/2016	71	M	46
Limber	CaveMtn	CVL	CVL01	UT	53.6	46.25	4	19	17	11/2/2015	1/12/2016	71	M	46
Limber	CaveMtn	CVL	CVL01	UT	53.6	46.25	4	19	17	11/2/2015	1/12/2016	71	M	46
Limber	CaveMtn	CVL	CVL01	UT	53.6	46.25	4	19	17	11/2/2015	1/12/2016	71	M	46
Limber	CaveMtn	CVL	CVL01	UT	53.6	46.25	4	19	17	11/2/2015	1/12/2016	71	M	46
Limber	CaveMtn	CVL	CVL01	UT	53.6	46.25	4	19	17	11/2/2015	1/12/2016	71	M	46
Limber	CaveMtn	CVL	CVL01	UT	53.6	46.25	4	19	17	11/2/2015	1/12/2016	71	M	47
Limber	CaveMtn	CVL	CVL01	UT	53.6	46.25	4	19	17	11/2/2015	1/12/2016	71	M	47
Limber	CaveMtn	CVL	CVL01	UT	53.6	46.25	4	19	17	11/2/2015	1/12/2016	71	M	47
Limber	CaveMtn	CVL	CVL01	UT	53.6	46.25	4	19	17	11/2/2015	1/12/2016	71	M	48
Limber	CaveMtn	CVL	CVL01	UT	53.6	46.25	4	19	17	11/2/2015	1/12/2016	71	M	48
Limber	CaveMtn	CVL	CVL01	UT	53.6	46.25	4	19	17	11/2/2015	1/12/2016	71	M	48
Limber	CaveMtn	CVL	CVL01	UT	53.6	46.25	4	19	17	11/2/2015	1/12/2016	71	M	48
Limber	CaveMtn	CVL	CVL01	UT	53.6	46.25	4	19	17	11/2/2015	1/12/2016	71	F	48
Limber	CaveMtn	CVL	CVL01	UT	53.6	46.25	4	19	17	11/2/2015	1/12/2016	71	M	49
Limber	CaveMtn	CVL	CVL01	UT	53.6	46.25	4	19	17	11/2/2015	1/12/2016	71	M	49
Limber	CaveMtn	CVL	CVL01	UT	53.6	46.25	4	19	17	11/2/2015	1/12/2016	71	F	49
Limber	CaveMtn	CVL	CVL01	UT	53.6	46.25	4	19	17	11/2/2015	1/12/2016	71	M	50
Limber	CaveMtn	CVL	CVL01	UT	53.6	46.25	4	19	17	11/2/2015	1/12/2016	71	M	50
Limber	CaveMtn	CVL	CVL01	UT	53.6	46.25	4	19	17	11/2/2015	1/12/2016	71	M	50
Limber	CaveMtn	CVL	CVL01	UT	53.6	46.25	4	19	17	11/2/2015	1/12/2016	71	F	50
Limber	CaveMtn	CVL	CVL01	UT	53.6	46.25	4	19	17	11/2/2015	1/12/2016	71	M	51
Limber	CaveMtn	CVL	CVL01	UT	53.6	46.25	4	19	17	11/2/2015	1/12/2016	71	M	52
Limber	CaveMtn	CVL	CVL01	UT	53.6	46.25	4	19	17	11/2/2015	1/12/2016	71	F	52
Limber	CaveMtn	CVL	CVL01	UT	53.6	46.25	4	19	17	11/2/2015	1/12/2016	71	F	52
Limber	CaveMtn	CVL	CVL01	UT	53.6	46.25	4	19	17	11/2/2015	1/12/2016	71	F	52
Limber	CaveMtn	CVL	CVL01	UT	53.6	46.25	4	19	17	11/2/2015	1/12/2016	71	F	54
Limber	CaveMtn	CVL	CVL01	UT	53.6	46.25	4	19	17	11/2/2015	1/12/2016	71	F	54
Limber	CaveMtn	CVL	CVL01	UT	53.6	46.25	4	19	17	11/2/2015	1/12/2016	71	F	54
Limber	CaveMtn	CVL	CVL01	UT	53.6	46.25	4	19	17	11/2/2015	1/12/2016	71	F	54
Limber	CaveMtn	CVL	CVL01	UT	53.6	46.25	4	19	17	11/2/2015	1/12/2016	71	F	57
Limber	CaveMtn	CVL	CVL01	UT	53.6	46.25	4	19	17	11/2/2015	1/13/2016	72	M	41
Limber	CaveMtn	CVL	CVL01	UT	53.6	46.25	4	19	17	11/2/2015	1/13/2016	72	M	42
Limber	CaveMtn	CVL	CVL01	UT	53.6	46.25	4	19	17	11/2/2015	1/13/2016	72	M	42
Limber	CaveMtn	CVL	CVL01	UT	53.6	46.25	4	19	17	11/2/2015	1/13/2016	72	M	43
Limber	CaveMtn	CVL	CVL01	UT	53.6	46.25	4	19	17	11/2/2015	1/13/2016	72	M	43
Limber	CaveMtn	CVL	CVL01	UT	53.6	46.25	4	19	17	11/2/2015	1/13/2016	72	M	43
Limber	CaveMtn	CVL	CVL01	UT	53.6	46.25	4	19	17	11/2/2015	1/13/2016	72	M	44
Limber	CaveMtn	CVL	CVL01	UT	53.6	46.25	4	19	17	11/2/2015	1/13/2016	72	M	45
Limber	CaveMtn	CVL	CVL01	UT	53.6	46.25	4	19	17	11/2/2015	1/13/2016	72	M	46
Limber	CaveMtn	CVL	CVL01	UT	53.6	46.25	4	19	17	11/2/2015	1/13/2016	72	F	46
Limber	CaveMtn	CVL	CVL01	UT	53.6	46.25	4	19	17	11/2/2015	1/13/2016	72	F	46
Limber	CaveMtn	CVL	CVL01	UT	53.6	46.25	4	19	17	11/2/2015	1/13/2016	72	M	47
Limber	CaveMtn	CVL	CVL01	UT	53.6	46.25	4	19	17	11/2/2015	1/13/2016	72	M	47
Limber	CaveMtn	CVL	CVL01	UT	53.6	46.25	4	19	17	11/2/2015	1/13/2016	72	M	47
Limber	CaveMtn	CVL	CVL01	UT	53.6	46.25	4	19	17	11/2/2015	1/13/2016	72	M	47
Limber	CaveMtn	CVL	CVL01	UT	53.6	46.25	4	19	17	11/2/2015	1/13/2016	72	M	47
Limber	CaveMtn	CVL	CVL01	UT	53.6	46.25	4	19	17	11/2/2015	1/13/2016	72	F	47
Limber	CaveMtn	CVL	CVL01	UT	53.6	46.25	4	19	17	11/2/2015	1/13/2016	72	M	48
Limber	CaveMtn	CVL	CVL01	UT	53.6	46.25	4	19	17	11/2/2015	1/13/2016	72	M	48
Limber	CaveMtn	CVL	CVL01	UT	53.6	46.25	4	19	17	11/2/2015	1/13/2016	72	M	48
Limber	CaveMtn	CVL	CVL01	UT	53.6	46.25	4	19	17	11/2/2015	1/13/2016	72	M	48
Limber	CaveMtn	CVL	CVL01	UT	53.6	46.25	4	19	17	11/2/2015	1/13/2016	72	F	48
Limber	CaveMtn	CVL	CVL01	UT	53.6	46.25	4	19	17	11/2/2015	1/13/2016	72	F	50
Limber	CaveMtn	CVL	CVL01	UT	53.6	46.25	4	19	17	11/2/2015	1/13/2016	72	F	50
Limber	CaveMtn	CVL	CVL01	UT	53.6	46.25	4	19	17	11/2/2015	1/13/2016	72	F	50
Limber	CaveMtn	CVL	CVL01	UT	53.6	46.25	4	19	17	11/2/2015	1/13/2016	72	M	51
Limber	CaveMtn	CVL	CVL01	UT	53.6	46.25	4	19	17	11/2/2015	1/13/2016	72	F	51
Limber	CaveMtn	CVL	CVL01	UT	53.6	46.25	4	19	17	11/2/2015	1/13/2016	72	F	52
Limber	CaveMtn	CVL	CVL01	UT	53.6	46.25	4	19	17	11/2/2015	1/13/2016	72	F	52
Limber	CaveMtn	CVL	CVL01	UT	53.6	46.25	4	19	17	11/2/2015	1/13/2016	72	F	52
Limber	CaveMtn	CVL	CVL01	UT	53.6	46.25	4	19	17	11/2/2015	1/13/2016	72	F	52
Limber	CaveMtn	CVL	CVL01	UT	53.6	46.25	4	19	17	11/2/2015	1/13/2016	72	F	52
Limber	CaveMtn	CVL	CVL01	UT	53.6	46.25	4	19	17	11/2/2015	1/13/2016	72	F	52
Limber	CaveMtn	CVL	CVL01	UT	53.6	46.25	4	19	17	11/2/2015	1/13/2016	72	F	53
Limber	CaveMtn	CVL	CVL01	UT	53.6	46.25	4	19	17	11/2/2015	1/13/2016	72	F	53
Limber	CaveMtn	CVL	CVL01	UT	53.6	46.25	4	19	17	11/2/2015	1/13/2016	72	F	53
Limber	CaveMtn	CVL	CVL01	UT	53.6	46.25	4	19	17	11/2/2015	1/13/2016	72	F	53
Limber	CaveMtn	CVL	CVL01	UT	53.6	46.25	4	19	17	11/2/2015	1/13/2016	72	F	54
Limber	CaveMtn	CVL	CVL01	UT	53.6	46.25	4	19	17	11/2/2015	1/13/2016	72	F	54
Limber	CaveMtn	CVL	CVL01	UT	53.6	46.25	4	19	17	11/2/2015	1/13/2016	72	F	55
Limber	CaveMtn	CVL	CVL01	UT	53.6	46.25	4	19	17	11/2/2015	1/13/2016	72	F	55
Limber	CaveMtn	CVL	CVL01	UT	53.6	46.25	4	19	17	11/2/2015	1/13/2016	72	F	56
Limber	CaveMtn	CVL	CVL01	UT	53.6	46.25	4	19	17	11/2/2015	1/13/2016	72	F	58
Limber	CaveMtn	CVL	CVL01	UT	53.6	46.25	4	19	17	11/2/2015	1/14/2016	73	M	41
Limber	CaveMtn	CVL	CVL01	UT	53.6	46.25	4	19	17	11/2/2015	1/14/2016	73	M	42
Limber	CaveMtn	CVL	CVL01	UT	53.6	46.25	4	19	17	11/2/2015	1/14/2016	73	M	43
Limber	CaveMtn	CVL	CVL01	UT	53.6	46.25	4	19	17	11/2/2015	1/14/2016	73	M	45
Limber	CaveMtn	CVL	CVL01	UT	53.6	46.25	4	19	17	11/2/2015	1/14/2016	73	M	46
Limber	CaveMtn	CVL	CVL01	UT	53.6	46.25	4	19	17	11/2/2015	1/14/2016	73	M	47
Limber	CaveMtn	CVL	CVL01	UT	53.6	46.25	4	19	17	11/2/2015	1/14/2016	73	M	47
Limber	CaveMtn	CVL	CVL01	UT	53.6	46.25	4	19	17	11/2/2015	1/14/2016	73	F	47
Limber	CaveMtn	CVL	CVL01	UT	53.6	46.25	4	19	17	11/2/2015	1/14/2016	73	F	48
Limber	CaveMtn	CVL	CVL01	UT	53.6	46.25	4	19	17	11/2/2015	1/14/2016	73	F	51
Limber	CaveMtn	CVL	CVL01	UT	53.6	46.25	4	19	17	11/2/2015	1/14/2016	73	F	51
Limber	CaveMtn	CVL	CVL01	UT	53.6	46.25	4	19	17	11/2/2015	1/14/2016	73	F	52
Limber	CaveMtn	CVL	CVL01	UT	53.6	46.25	4	19	17	11/2/2015	1/14/2016	73	F	53
Limber	CaveMtn	CVL	CVL01	UT	53.6	46.25	4	19	17	11/2/2015	1/14/2016	73	F	53
Limber	CaveMtn	CVL	CVL01	UT	53.6	46.25	4	19	17	11/2/2015	1/14/2016	73	F	53
Limber	CaveMtn	CVL	CVL01	UT	53.6	46.25	4	19	17	11/2/2015	1/14/2016	73	F	56
Limber	CaveMtn	CVL	CVL01	UT	53.6	46.25	4	19	17	11/2/2015	1/14/2016	73	F	58
Limber	CaveMtn	CVL	CVL01	UT	53.6	46.25	4	19	17	11/2/2015	1/15/2016	74	M	41
Limber	CaveMtn	CVL	CVL01	UT	53.6	46.25	4	19	17	11/2/2015	1/15/2016	74	M	45
Limber	CaveMtn	CVL	CVL01	UT	53.6	46.25	4	19	17	11/2/2015	1/15/2016	74	M	46
Limber	CaveMtn	CVL	CVL01	UT	53.6	46.25	4	19	17	11/2/2015	1/15/2016	74	M	46
Limber	CaveMtn	CVL	CVL01	UT	53.6	46.25	4	19	17	11/2/2015	1/15/2016	74	M	47
Limber	CaveMtn	CVL	CVL01	UT	53.6	46.25	4	19	17	11/2/2015	1/15/2016	74	F	47
Limber	CaveMtn	CVL	CVL01	UT	53.6	46.25	4	19	17	11/2/2015	1/15/2016	74	M	48
Limber	CaveMtn	CVL	CVL01	UT	53.6	46.25	4	19	17	11/2/2015	1/15/2016	74	M	48
Limber	CaveMtn	CVL	CVL01	UT	53.6	46.25	4	19	17	11/2/2015	1/15/2016	74	M	48
Limber	CaveMtn	CVL	CVL01	UT	53.6	46.25	4	19	17	11/2/2015	1/15/2016	74	F	48
Limber	CaveMtn	CVL	CVL01	UT	53.6	46.25	4	19	17	11/2/2015	1/15/2016	74	M	49
Limber	CaveMtn	CVL	CVL01	UT	53.6	46.25	4	19	17	11/2/2015	1/15/2016	74	F	51
Limber	CaveMtn	CVL	CVL01	UT	53.6	46.25	4	19	17	11/2/2015	1/15/2016	74	F	53
Limber	CaveMtn	CVL	CVL01	UT	53.6	46.25	4	19	17	11/2/2015	1/15/2016	74	F	53
Limber	CaveMtn	CVL	CVL01	UT	53.6	46.25	4	19	17	11/2/2015	1/15/2016	74	F	53
Limber	CaveMtn	CVL	CVL01	UT	53.6	46.25	4	19	17	11/2/2015	1/15/2016	74	F	53
Limber	CaveMtn	CVL	CVL01	UT	53.6	46.25	4	19	17	11/2/2015	1/15/2016	74	F	54
Limber	CaveMtn	CVL	CVL01	UT	53.6	46.25	4	19	17	11/2/2015	1/15/2016	74	F	54
Limber	CaveMtn	CVL	CVL01	UT	53.6	46.25	4	19	17	11/2/2015	1/15/2016	74	F	54
Limber	CaveMtn	CVL	CVL01	UT	53.6	46.25	4	19	17	11/2/2015	1/15/2016	74	F	55
Limber	CaveMtn	CVL	CVL01	UT	53.6	46.25	4	19	17	11/2/2015	1/15/2016	74	F	56
Limber	CaveMtn	CVL	CVL01	UT	53.6	46.25	4	19	17	11/2/2015	1/15/2016	74	F	56
Limber	CaveMtn	CVL	CVL01	UT	53.6	46.25	4	19	17	11/2/2015	1/15/2016	74	F	57
Limber	CaveMtn	CVL	CVL01	UT	53.6	46.25	4	19	17	11/2/2015	1/16/2016	75	M	40
Limber	CaveMtn	CVL	CVL01	UT	53.6	46.25	4	19	17	11/2/2015	1/16/2016	75	M	40
Limber	CaveMtn	CVL	CVL01	UT	53.6	46.25	4	19	17	11/2/2015	1/16/2016	75	M	42
Limber	CaveMtn	CVL	CVL01	UT	53.6	46.25	4	19	17	11/2/2015	1/16/2016	75	M	43
Limber	CaveMtn	CVL	CVL01	UT	53.6	46.25	4	19	17	11/2/2015	1/16/2016	75	M	43
Limber	CaveMtn	CVL	CVL01	UT	53.6	46.25	4	19	17	11/2/2015	1/16/2016	75	M	43
Limber	CaveMtn	CVL	CVL01	UT	53.6	46.25	4	19	17	11/2/2015	1/16/2016	75	M	44
Limber	CaveMtn	CVL	CVL01	UT	53.6	46.25	4	19	17	11/2/2015	1/16/2016	75	M	45
Limber	CaveMtn	CVL	CVL01	UT	53.6	46.25	4	19	17	11/2/2015	1/16/2016	75	M	45
Limber	CaveMtn	CVL	CVL01	UT	53.6	46.25	4	19	17	11/2/2015	1/16/2016	75	M	46
Limber	CaveMtn	CVL	CVL01	UT	53.6	46.25	4	19	17	11/2/2015	1/16/2016	75	M	47
Limber	CaveMtn	CVL	CVL01	UT	53.6	46.25	4	19	17	11/2/2015	1/16/2016	75	M	47
Limber	CaveMtn	CVL	CVL01	UT	53.6	46.25	4	19	17	11/2/2015	1/16/2016	75	M	47
Limber	CaveMtn	CVL	CVL01	UT	53.6	46.25	4	19	17	11/2/2015	1/16/2016	75	M	47
Limber	CaveMtn	CVL	CVL01	UT	53.6	46.25	4	19	17	11/2/2015	1/16/2016	75	M	47
Limber	CaveMtn	CVL	CVL01	UT	53.6	46.25	4	19	17	11/2/2015	1/16/2016	75	F	47
Limber	CaveMtn	CVL	CVL01	UT	53.6	46.25	4	19	17	11/2/2015	1/16/2016	75	F	47
Limber	CaveMtn	CVL	CVL01	UT	53.6	46.25	4	19	17	11/2/2015	1/16/2016	75	M	48
Limber	CaveMtn	CVL	CVL01	UT	53.6	46.25	4	19	17	11/2/2015	1/16/2016	75	F	48
Limber	CaveMtn	CVL	CVL01	UT	53.6	46.25	4	19	17	11/2/2015	1/16/2016	75	F	48
Limber	CaveMtn	CVL	CVL01	UT	53.6	46.25	4	19	17	11/2/2015	1/16/2016	75	F	48
Limber	CaveMtn	CVL	CVL01	UT	53.6	46.25	4	19	17	11/2/2015	1/16/2016	75	M	50
Limber	CaveMtn	CVL	CVL01	UT	53.6	46.25	4	19	17	11/2/2015	1/16/2016	75	F	50
Limber	CaveMtn	CVL	CVL01	UT	53.6	46.25	4	19	17	11/2/2015	1/16/2016	75	F	50
Limber	CaveMtn	CVL	CVL01	UT	53.6	46.25	4	19	17	11/2/2015	1/16/2016	75	F	50
Limber	CaveMtn	CVL	CVL01	UT	53.6	46.25	4	19	17	11/2/2015	1/16/2016	75	M	51
Limber	CaveMtn	CVL	CVL01	UT	53.6	46.25	4	19	17	11/2/2015	1/16/2016	75	F	51
Limber	CaveMtn	CVL	CVL01	UT	53.6	46.25	4	19	17	11/2/2015	1/16/2016	75	F	51
Limber	CaveMtn	CVL	CVL01	UT	53.6	46.25	4	19	17	11/2/2015	1/16/2016	75	F	51
Limber	CaveMtn	CVL	CVL01	UT	53.6	46.25	4	19	17	11/2/2015	1/16/2016	75	F	51
Limber	CaveMtn	CVL	CVL01	UT	53.6	46.25	4	19	17	11/2/2015	1/16/2016	75	F	51
Limber	CaveMtn	CVL	CVL01	UT	53.6	46.25	4	19	17	11/2/2015	1/16/2016	75	F	52
Limber	CaveMtn	CVL	CVL01	UT	53.6	46.25	4	19	17	11/2/2015	1/16/2016	75	F	52
Limber	CaveMtn	CVL	CVL01	UT	53.6	46.25	4	19	17	11/2/2015	1/16/2016	75	F	53
Limber	CaveMtn	CVL	CVL01	UT	53.6	46.25	4	19	17	11/2/2015	1/16/2016	75	F	53
Limber	CaveMtn	CVL	CVL01	UT	53.6	46.25	4	19	17	11/2/2015	1/16/2016	75	F	54
Limber	CaveMtn	CVL	CVL01	UT	53.6	46.25	4	19	17	11/2/2015	1/16/2016	75	F	55
Limber	CaveMtn	CVL	CVL01	UT	53.6	46.25	4	19	17	11/2/2015	1/16/2016	75	M	56
Limber	CaveMtn	CVL	CVL01	UT	53.6	46.25	4	19	17	11/2/2015	1/17/2016	76	M	44
Limber	CaveMtn	CVL	CVL01	UT	53.6	46.25	4	19	17	11/2/2015	1/17/2016	76	M	49
Limber	CaveMtn	CVL	CVL01	UT	53.6	46.25	4	19	17	11/2/2015	1/17/2016	76	F	50
Limber	CaveMtn	CVL	CVL01	UT	53.6	46.25	4	19	17	11/2/2015	1/17/2016	76	F	52
Limber	CaveMtn	CVL	CVL01	UT	53.6	46.25	4	19	17	11/2/2015	1/17/2016	76	F	52
Limber	CaveMtn	CVL	CVL01	UT	53.6	46.25	4	19	17	11/2/2015	1/17/2016	76	F	53
Limber	CaveMtn	CVL	CVL01	UT	53.6	46.25	4	19	17	11/2/2015	1/18/2016	77	M	41
Limber	CaveMtn	CVL	CVL01	UT	53.6	46.25	4	19	17	11/2/2015	1/18/2016	77	M	42
Limber	CaveMtn	CVL	CVL01	UT	53.6	46.25	4	19	17	11/2/2015	1/18/2016	77	M	42
Limber	CaveMtn	CVL	CVL01	UT	53.6	46.25	4	19	17	11/2/2015	1/18/2016	77	M	42
Limber	CaveMtn	CVL	CVL01	UT	53.6	46.25	4	19	17	11/2/2015	1/18/2016	77	M	43
Limber	CaveMtn	CVL	CVL01	UT	53.6	46.25	4	19	17	11/2/2015	1/18/2016	77	M	44
Limber	CaveMtn	CVL	CVL01	UT	53.6	46.25	4	19	17	11/2/2015	1/18/2016	77	M	44
Limber	CaveMtn	CVL	CVL01	UT	53.6	46.25	4	19	17	11/2/2015	1/18/2016	77	M	44
Limber	CaveMtn	CVL	CVL01	UT	53.6	46.25	4	19	17	11/2/2015	1/18/2016	77	M	45
Limber	CaveMtn	CVL	CVL01	UT	53.6	46.25	4	19	17	11/2/2015	1/18/2016	77	M	46
Limber	CaveMtn	CVL	CVL01	UT	53.6	46.25	4	19	17	11/2/2015	1/18/2016	77	M	47
Limber	CaveMtn	CVL	CVL01	UT	53.6	46.25	4	19	17	11/2/2015	1/18/2016	77	F	47
Limber	CaveMtn	CVL	CVL01	UT	53.6	46.25	4	19	17	11/2/2015	1/18/2016	77	F	48
Limber	CaveMtn	CVL	CVL01	UT	53.6	46.25	4	19	17	11/2/2015	1/18/2016	77	F	48
Limber	CaveMtn	CVL	CVL01	UT	53.6	46.25	4	19	17	11/2/2015	1/18/2016	77	M	49
Limber	CaveMtn	CVL	CVL01	UT	53.6	46.25	4	19	17	11/2/2015	1/18/2016	77	F	49
Limber	CaveMtn	CVL	CVL01	UT	53.6	46.25	4	19	17	11/2/2015	1/18/2016	77	F	50
Limber	CaveMtn	CVL	CVL01	UT	53.6	46.25	4	19	17	11/2/2015	1/18/2016	77	F	50
Limber	CaveMtn	CVL	CVL01	UT	53.6	46.25	4	19	17	11/2/2015	1/18/2016	77	F	51
Limber	CaveMtn	CVL	CVL01	UT	53.6	46.25	4	19	17	11/2/2015	1/18/2016	77	F	52
Limber	CaveMtn	CVL	CVL01	UT	53.6	46.25	4	19	17	11/2/2015	1/18/2016	77	F	53
Limber	CaveMtn	CVL	CVL01	UT	53.6	46.25	4	19	17	11/2/2015	1/18/2016	77	F	54
Limber	CaveMtn	CVL	CVL01	UT	53.6	46.25	4	19	17	11/2/2015	1/18/2016	77	F	55
Limber	CaveMtn	CVL	CVL01	UT	53.6	46.25	4	19	17	11/2/2015	1/18/2016	77	F	55
Limber	CaveMtn	CVL	CVL01	UT	53.6	46.25	4	19	17	11/2/2015	1/18/2016	77	F	57
Limber	CaveMtn	CVL	CVL01	UT	53.6	46.25	4	19	17	11/2/2015	1/19/2016	78	M	43
Limber	CaveMtn	CVL	CVL01	UT	53.6	46.25	4	19	17	11/2/2015	1/19/2016	78	M	45
Limber	CaveMtn	CVL	CVL01	UT	53.6	46.25	4	19	17	11/2/2015	1/19/2016	78	M	45
Limber	CaveMtn	CVL	CVL01	UT	53.6	46.25	4	19	17	11/2/2015	1/19/2016	78	M	47
Limber	CaveMtn	CVL	CVL01	UT	53.6	46.25	4	19	17	11/2/2015	1/19/2016	78	M	47
Limber	CaveMtn	CVL	CVL01	UT	53.6	46.25	4	19	17	11/2/2015	1/19/2016	78	M	47
Limber	CaveMtn	CVL	CVL01	UT	53.6	46.25	4	19	17	11/2/2015	1/19/2016	78	M	51
Limber	CaveMtn	CVL	CVL01	UT	53.6	46.25	4	19	17	11/2/2015	1/19/2016	78	F	51
Limber	CaveMtn	CVL	CVL01	UT	53.6	46.25	4	19	17	11/2/2015	1/19/2016	78	F	53
Limber	CaveMtn	CVL	CVL01	UT	53.6	46.25	4	19	17	11/2/2015	1/19/2016	78	F	57
Limber	CaveMtn	CVL	CVL01	UT	53.6	46.25	4	19	17	11/2/2015	1/20/2016	79	M	42
Limber	CaveMtn	CVL	CVL01	UT	53.6	46.25	4	19	17	11/2/2015	1/20/2016	79	M	42
Limber	CaveMtn	CVL	CVL01	UT	53.6	46.25	4	19	17	11/2/2015	1/20/2016	79	M	43
Limber	CaveMtn	CVL	CVL01	UT	53.6	46.25	4	19	17	11/2/2015	1/20/2016	79	M	43
Limber	CaveMtn	CVL	CVL01	UT	53.6	46.25	4	19	17	11/2/2015	1/20/2016	79	M	44
Limber	CaveMtn	CVL	CVL01	UT	53.6	46.25	4	19	17	11/2/2015	1/20/2016	79	F	45
Limber	CaveMtn	CVL	CVL01	UT	53.6	46.25	4	19	17	11/2/2015	1/20/2016	79	M	46
Limber	CaveMtn	CVL	CVL01	UT	53.6	46.25	4	19	17	11/2/2015	1/20/2016	79	F	46
Limber	CaveMtn	CVL	CVL01	UT	53.6	46.25	4	19	17	11/2/2015	1/20/2016	79	M	47
Limber	CaveMtn	CVL	CVL01	UT	53.6	46.25	4	19	17	11/2/2015	1/20/2016	79	M	47
Limber	CaveMtn	CVL	CVL01	UT	53.6	46.25	4	19	17	11/2/2015	1/20/2016	79	M	47
Limber	CaveMtn	CVL	CVL01	UT	53.6	46.25	4	19	17	11/2/2015	1/20/2016	79	M	47
Limber	CaveMtn	CVL	CVL01	UT	53.6	46.25	4	19	17	11/2/2015	1/20/2016	79	M	49
Limber	CaveMtn	CVL	CVL01	UT	53.6	46.25	4	19	17	11/2/2015	1/20/2016	79	M	50
Limber	CaveMtn	CVL	CVL01	UT	53.6	46.25	4	19	17	11/2/2015	1/20/2016	79	F	51
Limber	CaveMtn	CVL	CVL01	UT	53.6	46.25	4	19	17	11/2/2015	1/20/2016	79	F	52
Limber	CaveMtn	CVL	CVL01	UT	53.6	46.25	4	19	17	11/2/2015	1/20/2016	79	F	53
Limber	CaveMtn	CVL	CVL01	UT	53.6	46.25	4	19	17	11/2/2015	1/20/2016	79	F	55
Limber	CaveMtn	CVL	CVL01	UT	53.6	46.25	4	19	17	11/2/2015	1/20/2016	79	F	56
Limber	CaveMtn	CVL	CVL01	UT	53.6	46.25	4	19	17	11/2/2015	1/20/2016	79	F	58
Limber	CaveMtn	CVL	CVL01	UT	53.6	46.25	4	19	17	11/2/2015	1/21/2016	80	M	41
Limber	CaveMtn	CVL	CVL01	UT	53.6	46.25	4	19	17	11/2/2015	1/21/2016	80	M	42
Limber	CaveMtn	CVL	CVL01	UT	53.6	46.25	4	19	17	11/2/2015	1/21/2016	80	M	43
Limber	CaveMtn	CVL	CVL01	UT	53.6	46.25	4	19	17	11/2/2015	1/21/2016	80	M	45
Limber	CaveMtn	CVL	CVL01	UT	53.6	46.25	4	19	17	11/2/2015	1/21/2016	80	M	46
Limber	CaveMtn	CVL	CVL01	UT	53.6	46.25	4	19	17	11/2/2015	1/21/2016	80	M	46
Limber	CaveMtn	CVL	CVL01	UT	53.6	46.25	4	19	17	11/2/2015	1/21/2016	80	M	46
Limber	CaveMtn	CVL	CVL01	UT	53.6	46.25	4	19	17	11/2/2015	1/21/2016	80	F	46
Limber	CaveMtn	CVL	CVL01	UT	53.6	46.25	4	19	17	11/2/2015	1/21/2016	80	F	48
Limber	CaveMtn	CVL	CVL01	UT	53.6	46.25	4	19	17	11/2/2015	1/21/2016	80	M	50
Limber	CaveMtn	CVL	CVL01	UT	53.6	46.25	4	19	17	11/2/2015	1/21/2016	80	F	50
Limber	CaveMtn	CVL	CVL01	UT	53.6	46.25	4	19	17	11/2/2015	1/21/2016	80	F	50
Limber	CaveMtn	CVL	CVL01	UT	53.6	46.25	4	19	17	11/2/2015	1/21/2016	80	F	50
Limber	CaveMtn	CVL	CVL01	UT	53.6	46.25	4	19	17	11/2/2015	1/21/2016	80	F	52
Limber	CaveMtn	CVL	CVL01	UT	53.6	46.25	4	19	17	11/2/2015	1/21/2016	80	F	52
Limber	CaveMtn	CVL	CVL01	UT	53.6	46.25	4	19	17	11/2/2015	1/21/2016	80	F	52
Limber	CaveMtn	CVL	CVL01	UT	53.6	46.25	4	19	17	11/2/2015	1/21/2016	80	F	52
Limber	CaveMtn	CVL	CVL01	UT	53.6	46.25	4	19	17	11/2/2015	1/21/2016	80	F	53
Limber	CaveMtn	CVL	CVL01	UT	53.6	46.25	4	19	17	11/2/2015	1/21/2016	80	F	53
Limber	CaveMtn	CVL	CVL01	UT	53.6	46.25	4	19	17	11/2/2015	1/21/2016	80	F	54
Limber	CaveMtn	CVL	CVL01	UT	53.6	46.25	4	19	17	11/2/2015	1/21/2016	80	F	55
Limber	CaveMtn	CVL	CVL01	UT	53.6	46.25	4	19	17	11/2/2015	1/21/2016	80	F	55
Limber	CaveMtn	CVL	CVL01	UT	53.6	46.25	4	19	17	11/2/2015	1/21/2016	80	F	55
Limber	CaveMtn	CVL	CVL01	UT	53.6	46.25	4	19	17	11/2/2015	1/21/2016	80	F	55
Limber	CaveMtn	CVL	CVL01	UT	53.6	46.25	4	19	17	11/2/2015	1/21/2016	80	F	55
Limber	CaveMtn	CVL	CVL01	UT	53.6	46.25	4	19	17	11/2/2015	1/21/2016	80	F	55
Limber	CaveMtn	CVL	CVL01	UT	53.6	46.25	4	19	17	11/2/2015	1/21/2016	80	F	56
Limber	CaveMtn	CVL	CVL01	UT	53.6	46.25	4	19	17	11/2/2015	1/21/2016	80	F	57
Limber	CaveMtn	CVL	CVL01	UT	53.6	46.25	4	19	17	11/2/2015	1/22/2016	81	M	45
Limber	CaveMtn	CVL	CVL01	UT	53.6	46.25	4	19	17	11/2/2015	1/22/2016	81	M	45
Limber	CaveMtn	CVL	CVL01	UT	53.6	46.25	4	19	17	11/2/2015	1/22/2016	81	M	46
Limber	CaveMtn	CVL	CVL01	UT	53.6	46.25	4	19	17	11/2/2015	1/22/2016	81	M	47
Limber	CaveMtn	CVL	CVL01	UT	53.6	46.25	4	19	17	11/2/2015	1/22/2016	81	M	47
Limber	CaveMtn	CVL	CVL01	UT	53.6	46.25	4	19	17	11/2/2015	1/22/2016	81	M	48
Limber	CaveMtn	CVL	CVL01	UT	53.6	46.25	4	19	17	11/2/2015	1/22/2016	81	M	49
Limber	CaveMtn	CVL	CVL01	UT	53.6	46.25	4	19	17	11/2/2015	1/22/2016	81	M	49
Limber	CaveMtn	CVL	CVL01	UT	53.6	46.25	4	19	17	11/2/2015	1/22/2016	81	M	50
Limber	CaveMtn	CVL	CVL01	UT	53.6	46.25	4	19	17	11/2/2015	1/22/2016	81	F	50
Limber	CaveMtn	CVL	CVL01	UT	53.6	46.25	4	19	17	11/2/2015	1/22/2016	81	F	52
Limber	CaveMtn	CVL	CVL01	UT	53.6	46.25	4	19	17	11/2/2015	1/22/2016	81	F	54
Limber	CaveMtn	CVL	CVL01	UT	53.6	46.25	4	19	17	11/2/2015	1/22/2016	81	F	55
Limber	CaveMtn	CVL	CVL01	UT	53.6	46.25	4	19	17	11/2/2015	1/22/2016	81	F	55
Limber	CaveMtn	CVL	CVL01	UT	53.6	46.25	4	19	17	11/2/2015	1/22/2016	81	F	57
Limber	CaveMtn	CVL	CVL01	UT	53.6	46.25	4	19	17	11/2/2015	1/22/2016	81	F	58
Limber	CaveMtn	CVL	CVL01	UT	53.6	46.25	4	19	17	11/2/2015	1/23/2016	82	M	42
Limber	CaveMtn	CVL	CVL01	UT	53.6	46.25	4	19	17	11/2/2015	1/23/2016	82	M	45
Limber	CaveMtn	CVL	CVL01	UT	53.6	46.25	4	19	17	11/2/2015	1/23/2016	82	M	46
Limber	CaveMtn	CVL	CVL01	UT	53.6	46.25	4	19	17	11/2/2015	1/23/2016	82	M	48
Limber	CaveMtn	CVL	CVL01	UT	53.6	46.25	4	19	17	11/2/2015	1/23/2016	82	F	51
Limber	CaveMtn	CVL	CVL01	UT	53.6	46.25	4	19	17	11/2/2015	1/23/2016	82	F	51
Limber	CaveMtn	CVL	CVL01	UT	53.6	46.25	4	19	17	11/2/2015	1/23/2016	82	F	52
Limber	CaveMtn	CVL	CVL01	UT	53.6	46.25	4	19	17	11/2/2015	1/23/2016	82	F	53
Limber	CaveMtn	CVL	CVL01	UT	53.6	46.25	4	19	17	11/2/2015	1/23/2016	82	F	54
Limber	CaveMtn	CVL	CVL01	UT	53.6	46.25	4	19	17	11/2/2015	1/23/2016	82	F	56
Limber	CaveMtn	CVL	CVL01	UT	53.6	46.25	4	19	17	11/2/2015	1/24/2016	83	M	43
Limber	CaveMtn	CVL	CVL01	UT	53.6	46.25	4	19	17	11/2/2015	1/24/2016	83	F	45
Limber	CaveMtn	CVL	CVL01	UT	53.6	46.25	4	19	17	11/2/2015	1/24/2016	83	M	47
Limber	CaveMtn	CVL	CVL01	UT	53.6	46.25	4	19	17	11/2/2015	1/24/2016	83	M	48
Limber	CaveMtn	CVL	CVL01	UT	53.6	46.25	4	19	17	11/2/2015	1/24/2016	83	M	49
Limber	CaveMtn	CVL	CVL01	UT	53.6	46.25	4	19	17	11/2/2015	1/24/2016	83	F	52
Limber	CaveMtn	CVL	CVL01	UT	53.6	46.25	4	19	17	11/2/2015	1/24/2016	83	F	53
Limber	CaveMtn	CVL	CVL01	UT	53.6	46.25	4	19	17	11/2/2015	1/25/2016	84	M	43
Limber	CaveMtn	CVL	CVL01	UT	53.6	46.25	4	19	17	11/2/2015	1/25/2016	84	M	46
Limber	CaveMtn	CVL	CVL01	UT	53.6	46.25	4	19	17	11/2/2015	1/25/2016	84	M	47
Limber	CaveMtn	CVL	CVL01	UT	53.6	46.25	4	19	17	11/2/2015	1/25/2016	84	F	50
Limber	CaveMtn	CVL	CVL01	UT	53.6	46.25	4	19	17	11/2/2015	1/25/2016	84	F	51
Limber	CaveMtn	CVL	CVL01	UT	53.6	46.25	4	19	17	11/2/2015	1/25/2016	84	F	53
Limber	CaveMtn	CVL	CVL01	UT	53.6	46.25	4	19	17	11/2/2015	1/25/2016	84	F	54
Limber	CaveMtn	CVL	CVL01	UT	53.6	46.25	4	19	17	11/2/2015	1/26/2016	85	M	44
Limber	CaveMtn	CVL	CVL01	UT	53.6	46.25	4	19	17	11/2/2015	1/26/2016	85	M	44
Limber	CaveMtn	CVL	CVL01	UT	53.6	46.25	4	19	17	11/2/2015	1/26/2016	85	M	44
Limber	CaveMtn	CVL	CVL01	UT	53.6	46.25	4	19	17	11/2/2015	1/26/2016	85	M	46
Limber	CaveMtn	CVL	CVL01	UT	53.6	46.25	4	19	17	11/2/2015	1/26/2016	85	M	46
Limber	CaveMtn	CVL	CVL01	UT	53.6	46.25	4	19	17	11/2/2015	1/26/2016	85	F	47
Limber	CaveMtn	CVL	CVL01	UT	53.6	46.25	4	19	17	11/2/2015	1/26/2016	85	M	48
Limber	CaveMtn	CVL	CVL01	UT	53.6	46.25	4	19	17	11/2/2015	1/26/2016	85	M	51
Limber	CaveMtn	CVL	CVL01	UT	53.6	46.25	4	19	17	11/2/2015	1/26/2016	85	F	53
Limber	CaveMtn	CVL	CVL01	UT	53.6	46.25	4	19	17	11/2/2015	1/27/2016	86	M	41
Limber	CaveMtn	CVL	CVL01	UT	53.6	46.25	4	19	17	11/2/2015	1/27/2016	86	M	43
Limber	CaveMtn	CVL	CVL01	UT	53.6	46.25	4	19	17	11/2/2015	1/27/2016	86	M	45
Limber	CaveMtn	CVL	CVL01	UT	53.6	46.25	4	19	17	11/2/2015	1/27/2016	86	M	46
Limber	CaveMtn	CVL	CVL01	UT	53.6	46.25	4	19	17	11/2/2015	1/27/2016	86	M	46
Limber	CaveMtn	CVL	CVL01	UT	53.6	46.25	4	19	17	11/2/2015	1/27/2016	86	M	46
Limber	CaveMtn	CVL	CVL01	UT	53.6	46.25	4	19	17	11/2/2015	1/27/2016	86	F	46
Limber	CaveMtn	CVL	CVL01	UT	53.6	46.25	4	19	17	11/2/2015	1/27/2016	86	F	53
Limber	CaveMtn	CVL	CVL01	UT	53.6	46.25	4	19	17	11/2/2015	1/27/2016	86	F	55
Limber	CaveMtn	CVL	CVL01	UT	53.6	46.25	4	19	17	11/2/2015	1/28/2016	87	F	44
Limber	CaveMtn	CVL	CVL01	UT	53.6	46.25	4	19	17	11/2/2015	1/28/2016	87	M	45
Limber	CaveMtn	CVL	CVL01	UT	53.6	46.25	4	19	17	11/2/2015	1/28/2016	87	M	46
Limber	CaveMtn	CVL	CVL01	UT	53.6	46.25	4	19	17	11/2/2015	1/28/2016	87	M	47
Limber	CaveMtn	CVL	CVL01	UT	53.6	46.25	4	19	17	11/2/2015	1/28/2016	87	M	48
Limber	CaveMtn	CVL	CVL01	UT	53.6	46.25	4	19	17	11/2/2015	1/28/2016	87	M	48
Limber	CaveMtn	CVL	CVL01	UT	53.6	46.25	4	19	17	11/2/2015	1/28/2016	87	F	48
Limber	CaveMtn	CVL	CVL01	UT	53.6	46.25	4	19	17	11/2/2015	1/28/2016	87	F	49
Limber	CaveMtn	CVL	CVL01	UT	53.6	46.25	4	19	17	11/2/2015	1/28/2016	87	F	50
Limber	CaveMtn	CVL	CVL01	UT	53.6	46.25	4	19	17	11/2/2015	1/28/2016	87	M	51
Limber	CaveMtn	CVL	CVL01	UT	53.6	46.25	4	19	17	11/2/2015	1/28/2016	87	F	51
Limber	CaveMtn	CVL	CVL01	UT	53.6	46.25	4	19	17	11/2/2015	1/28/2016	87	F	51
Limber	CaveMtn	CVL	CVL01	UT	53.6	46.25	4	19	17	11/2/2015	1/28/2016	87	F	58
Limber	CaveMtn	CVL	CVL01	UT	53.6	46.25	4	19	17	11/2/2015	1/29/2016	88	F	49
Limber	CaveMtn	CVL	CVL01	UT	53.6	46.25	4	19	17	11/2/2015	1/29/2016	88	F	50
Limber	CaveMtn	CVL	CVL01	UT	53.6	46.25	4	19	17	11/2/2015	1/29/2016	88	F	55
Limber	CaveMtn	CVL	CVL01	UT	53.6	46.25	4	19	17	11/2/2015	1/30/2016	89	F	45
Limber	CaveMtn	CVL	CVL01	UT	53.6	46.25	4	19	17	11/2/2015	1/30/2016	89	F	50
Limber	CaveMtn	CVL	CVL01	UT	53.6	46.25	4	19	17	11/2/2015	1/30/2016	89	F	50
Limber	CaveMtn	CVL	CVL01	UT	53.6	46.25	4	19	17	11/2/2015	1/30/2016	89	F	51
Limber	CaveMtn	CVL	CVL01	UT	53.6	46.25	4	19	17	11/2/2015	1/30/2016	89	F	51
Limber	CaveMtn	CVL	CVL01	UT	53.6	46.25	4	19	17	11/2/2015	1/30/2016	89	F	61
Limber	CaveMtn	CVL	CVL01	UT	53.6	46.25	4	19	17	11/2/2015	1/31/2016	90	M	42
Limber	CaveMtn	CVL	CVL01	UT	53.6	46.25	4	19	17	11/2/2015	1/31/2016	90	M	45
Limber	CaveMtn	CVL	CVL01	UT	53.6	46.25	4	19	17	11/2/2015	1/31/2016	90	M	47
Limber	CaveMtn	CVL	CVL01	UT	53.6	46.25	4	19	17	11/2/2015	1/31/2016	90	F	48
Limber	CaveMtn	CVL	CVL01	UT	53.6	46.25	4	19	17	11/2/2015	1/31/2016	90	F	54
Limber	CaveMtn	CVL	CVL01	UT	53.6	46.25	4	19	17	11/2/2015	1/31/2016	90	F	55
Limber	CaveMtn	CVL	CVL01	UT	53.6	46.25	4	19	17	11/2/2015	2/1/2016	91	F	50
Limber	CaveMtn	CVL	CVL01	UT	53.6	46.25	4	19	17	11/2/2015	2/1/2016	91	F	55
Limber	CaveMtn	CVL	CVL01	UT	53.6	46.25	4	19	17	11/2/2015	2/2/2016	92	M	42
Limber	CaveMtn	CVL	CVL01	UT	53.6	46.25	4	19	17	11/2/2015	2/2/2016	92	M	45
Limber	CaveMtn	CVL	CVL01	UT	53.6	46.25	4	19	17	11/2/2015	2/2/2016	92	F	45
Limber	CaveMtn	CVL	CVL01	UT	53.6	46.25	4	19	17	11/2/2015	2/2/2016	92	F	51
Limber	CaveMtn	CVL	CVL01	UT	53.6	46.25	4	19	17	11/2/2015	2/2/2016	92	M	52
Limber	CaveMtn	CVL	CVL01	UT	53.6	46.25	4	19	17	11/2/2015	2/2/2016	92	F	52
Limber	CaveMtn	CVL	CVL01	UT	53.6	46.25	4	19	17	11/2/2015	2/2/2016	92	F	53
Limber	CaveMtn	CVL	CVL01	UT	53.6	46.25	4	19	17	11/2/2015	2/3/2016	93	M	42
Limber	CaveMtn	CVL	CVL01	UT	53.6	46.25	4	19	17	11/2/2015	2/3/2016	93	M	42
Limber	CaveMtn	CVL	CVL01	UT	53.6	46.25	4	19	17	11/2/2015	2/3/2016	93	M	42
Limber	CaveMtn	CVL	CVL01	UT	53.6	46.25	4	19	17	11/2/2015	2/3/2016	93	M	44
Limber	CaveMtn	CVL	CVL01	UT	53.6	46.25	4	19	17	11/2/2015	2/3/2016	93	F	45
Limber	CaveMtn	CVL	CVL01	UT	53.6	46.25	4	19	17	11/2/2015	2/3/2016	93	M	48
Limber	CaveMtn	CVL	CVL01	UT	53.6	46.25	4	19	17	11/2/2015	2/3/2016	93	F	48
Limber	CaveMtn	CVL	CVL01	UT	53.6	46.25	4	19	17	11/2/2015	2/3/2016	93	F	49
Limber	CaveMtn	CVL	CVL01	UT	53.6	46.25	4	19	17	11/2/2015	2/3/2016	93	F	52
Limber	CaveMtn	CVL	CVL01	UT	53.6	46.25	4	19	17	11/2/2015	2/3/2016	93	F	52
Limber	CaveMtn	CVL	CVL01	UT	53.6	46.25	4	19	17	11/2/2015	2/4/2016	94	M	43
Limber	CaveMtn	CVL	CVL01	UT	53.6	46.25	4	19	17	11/2/2015	2/4/2016	94	M	44
Limber	CaveMtn	CVL	CVL01	UT	53.6	46.25	4	19	17	11/2/2015	2/4/2016	94	F	53
Limber	CaveMtn	CVL	CVL01	UT	53.6	46.25	4	19	17	11/2/2015	2/4/2016	94	F	56
Limber	CaveMtn	CVL	CVL01	UT	53.6	46.25	4	19	17	11/2/2015	2/6/2016	96	M	40
Limber	CaveMtn	CVL	CVL01	UT	53.6	46.25	4	19	17	11/2/2015	2/6/2016	96	F	44
Limber	CaveMtn	CVL	CVL01	UT	53.6	46.25	4	19	17	11/2/2015	2/6/2016	96	F	48
Limber	CaveMtn	CVL	CVL01	UT	53.6	46.25	4	19	17	11/2/2015	2/6/2016	96	F	52
Limber	CaveMtn	CVL	CVL01	UT	53.6	46.25	4	19	17	11/2/2015	2/7/2016	97	F	46
Limber	CaveMtn	CVL	CVL01	UT	53.6	46.25	4	19	17	11/2/2015	2/7/2016	97	M	47
Limber	CaveMtn	CVL	CVL01	UT	53.6	46.25	4	19	17	11/2/2015	2/7/2016	97	F	53
Limber	CaveMtn	CVL	CVL01	UT	53.6	46.25	4	19	17	11/2/2015	2/7/2016	97	F	54
Limber	CaveMtn	CVL	CVL01	UT	53.6	46.25	4	19	17	11/2/2015	2/8/2016	98	M	48
Limber	CaveMtn	CVL	CVL01	UT	53.6	46.25	4	19	17	11/2/2015	2/8/2016	98	F	51
Limber	CaveMtn	CVL	CVL01	UT	53.6	46.25	4	19	17	11/2/2015	2/8/2016	98	F	52
Limber	CaveMtn	CVL	CVL01	UT	53.6	46.25	4	19	17	11/2/2015	2/9/2016	99	F	48
Limber	CaveMtn	CVL	CVL01	UT	53.6	46.25	4	19	17	11/2/2015	2/9/2016	99	F	50
Limber	CaveMtn	CVL	CVL01	UT	53.6	46.25	4	19	17	11/2/2015	2/10/2016	100	M	41
Limber	CaveMtn	CVL	CVL01	UT	53.6	46.25	4	19	17	11/2/2015	2/10/2016	100	M	43
Limber	CaveMtn	CVL	CVL01	UT	53.6	46.25	4	19	17	11/2/2015	2/10/2016	100	M	46
Limber	CaveMtn	CVL	CVL01	UT	53.6	46.25	4	19	17	11/2/2015	2/10/2016	100	F	51
Limber	CaveMtn	CVL	CVL01	UT	53.6	46.25	4	19	17	11/2/2015	2/11/2016	101	M	43
Limber	CaveMtn	CVL	CVL01	UT	53.6	46.25	4	19	17	11/2/2015	2/11/2016	101	F	46
Limber	CaveMtn	CVL	CVL01	UT	53.6	46.25	4	19	17	11/2/2015	2/11/2016	101	F	46
Limber	CaveMtn	CVL	CVL01	UT	53.6	46.25	4	19	17	11/2/2015	2/12/2016	102	M	41
Limber	CaveMtn	CVL	CVL01	UT	53.6	46.25	4	19	17	11/2/2015	2/12/2016	102	M	43
Limber	CaveMtn	CVL	CVL01	UT	53.6	46.25	4	19	17	11/2/2015	2/12/2016	102	F	48
Limber	CaveMtn	CVL	CVL01	UT	53.6	46.25	4	19	17	11/2/2015	2/13/2016	103	M	49
Limber	CaveMtn	CVL	CVL01	UT	53.6	46.25	4	19	17	11/2/2015	2/14/2016	104	M	40
Limber	CaveMtn	CVL	CVL01	UT	53.6	46.25	4	19	17	11/2/2015	2/14/2016	104	F	53
Limber	CaveMtn	CVL	CVL01	UT	53.6	46.25	4	19	17	11/2/2015	2/17/2016	107	M	50
Limber	CaveMtn	CVL	CVL01	UT	53.6	46.25	4	19	17	11/2/2015	2/22/2016	112	F	53
Limber	CaveMtn	CVL	CVL01	UT	53.6	46.25	4	19	17	11/2/2015	2/22/2016	112	M	54
Limber	CaveMtn	CVL	CVL01	UT	53.6	46.25	4	19	17	11/2/2015	2/23/2016	113	M	48
Limber	CaveMtn	CVL	CVL01	UT	53.6	46.25	4	19	17	11/2/2015	2/26/2016	116	F	50
Limber	CaveMtn	CVL	CVL01	UT	53.6	46.25	4	19	17	11/2/2015	2/26/2016	116	F	52
Limber	CaveMtn	CVL	CVL01	UT	53.6	46.25	4	19	17	11/2/2015	2/27/2016	117	M	44
Limber	CaveMtn	CVL	CVL01	UT	53.6	46.25	4	19	17	11/2/2015	2/27/2016	117	M	45
Limber	CaveMtn	CVL	CVL01	UT	53.6	46.25	4	19	17	11/2/2015	2/27/2016	117	M	50
Limber	CaveMtn	CVL	CVL01	UT	53.6	46.25	4	19	17	11/2/2015	2/28/2016	118	M	47
Limber	CaveMtn	CVL	CVL01	UT	53.6	46.25	4	19	17	11/2/2015	2/28/2016	118	F	49
Limber	CaveMtn	CVL	CVL01	UT	53.6	46.25	4	19	17	11/2/2015	2/29/2016	119	M	47
Limber	CaveMtn	CVL	CVL01	UT	53.6	46.25	4	19	17	11/2/2015	2/29/2016	119	F	52
Limber	CaveMtn	CVL	CVL01	UT	53.6	46.25	4	19	17	11/2/2015	3/1/2016	120	M	50
Limber	CaveMtn	CVL	CVL01	UT	53.6	46.25	4	19	17	11/2/2015	3/3/2016	122	M	43	3/3/2016 - 3/4/2016
Limber	CaveMtn	CVL	CVL02	NV	60.64705882	55	4	17	14	10/22/2015	12/20/2015	59	M	57
Limber	CaveMtn	CVL	CVL02	NV	60.64705882	55	4	17	14	10/22/2015	12/21/2015	60	M	53
Limber	CaveMtn	CVL	CVL02	NV	60.64705882	55	4	17	14	10/22/2015	12/22/2015	61	M	50
Limber	CaveMtn	CVL	CVL02	NV	60.64705882	55	4	17	14	10/22/2015	12/22/2015	61	M	51
Limber	CaveMtn	CVL	CVL02	NV	60.64705882	55	4	17	14	10/22/2015	12/22/2015	61	M	52
Limber	CaveMtn	CVL	CVL02	NV	60.64705882	55	4	17	14	10/22/2015	12/22/2015	61	M	53
Limber	CaveMtn	CVL	CVL02	NV	60.64705882	55	4	17	14	10/22/2015	12/22/2015	61	M	53
Limber	CaveMtn	CVL	CVL02	NV	60.64705882	55	4	17	14	10/22/2015	12/22/2015	61	M	53
Limber	CaveMtn	CVL	CVL02	NV	60.64705882	55	4	17	14	10/22/2015	12/22/2015	61	M	53
Limber	CaveMtn	CVL	CVL02	NV	60.64705882	55	4	17	14	10/22/2015	12/22/2015	61	M	54
Limber	CaveMtn	CVL	CVL02	NV	60.64705882	55	4	17	14	10/22/2015	12/22/2015	61	M	54
Limber	CaveMtn	CVL	CVL02	NV	60.64705882	55	4	17	14	10/22/2015	12/22/2015	61	F	63
Limber	CaveMtn	CVL	CVL02	NV	60.64705882	55	4	17	14	10/22/2015	12/23/2015	62	M	51
Limber	CaveMtn	CVL	CVL02	NV	60.64705882	55	4	17	14	10/22/2015	12/23/2015	62	M	52
Limber	CaveMtn	CVL	CVL02	NV	60.64705882	55	4	17	14	10/22/2015	12/23/2015	62	M	54
Limber	CaveMtn	CVL	CVL02	NV	60.64705882	55	4	17	14	10/22/2015	12/23/2015	62	M	55
Limber	CaveMtn	CVL	CVL02	NV	60.64705882	55	4	17	14	10/22/2015	12/23/2015	62	M	55
Limber	CaveMtn	CVL	CVL02	NV	60.64705882	55	4	17	14	10/22/2015	12/23/2015	62	M	56
Limber	CaveMtn	CVL	CVL02	NV	60.64705882	55	4	17	14	10/22/2015	12/23/2015	62	F	61
Limber	CaveMtn	CVL	CVL02	NV	60.64705882	55	4	17	14	10/22/2015	12/23/2015	62	F	63
Limber	CaveMtn	CVL	CVL02	NV	60.64705882	55	4	17	14	10/22/2015	12/23/2015	62	F	63
Limber	CaveMtn	CVL	CVL02	NV	60.64705882	55	4	17	14	10/22/2015	12/24/2015	63	M	50
Limber	CaveMtn	CVL	CVL02	NV	60.64705882	55	4	17	14	10/22/2015	12/24/2015	63	M	51
Limber	CaveMtn	CVL	CVL02	NV	60.64705882	55	4	17	14	10/22/2015	12/24/2015	63	M	55
Limber	CaveMtn	CVL	CVL02	NV	60.64705882	55	4	17	14	10/22/2015	12/24/2015	63	M	55
Limber	CaveMtn	CVL	CVL02	NV	60.64705882	55	4	17	14	10/22/2015	12/24/2015	63	F	56
Limber	CaveMtn	CVL	CVL02	NV	60.64705882	55	4	17	14	10/22/2015	12/24/2015	63	M	57
Limber	CaveMtn	CVL	CVL02	NV	60.64705882	55	4	17	14	10/22/2015	12/24/2015	63	M	57
Limber	CaveMtn	CVL	CVL02	NV	60.64705882	55	4	17	14	10/22/2015	12/24/2015	63	F	58
Limber	CaveMtn	CVL	CVL02	NV	60.64705882	55	4	17	14	10/22/2015	12/24/2015	63	F	60
Limber	CaveMtn	CVL	CVL02	NV	60.64705882	55	4	17	14	10/22/2015	12/24/2015	63	F	60
Limber	CaveMtn	CVL	CVL02	NV	60.64705882	55	4	17	14	10/22/2015	12/24/2015	63	F	60
Limber	CaveMtn	CVL	CVL02	NV	60.64705882	55	4	17	14	10/22/2015	12/24/2015	63	F	61
Limber	CaveMtn	CVL	CVL02	NV	60.64705882	55	4	17	14	10/22/2015	12/24/2015	63	F	62
Limber	CaveMtn	CVL	CVL02	NV	60.64705882	55	4	17	14	10/22/2015	12/24/2015	63	F	63
Limber	CaveMtn	CVL	CVL02	NV	60.64705882	55	4	17	14	10/22/2015	12/24/2015	63	F	63
Limber	CaveMtn	CVL	CVL02	NV	60.64705882	55	4	17	14	10/22/2015	12/24/2015	63	F	67
Limber	CaveMtn	CVL	CVL02	NV	60.64705882	55	4	17	14	10/22/2015	12/25/2015	64	M	52
Limber	CaveMtn	CVL	CVL02	NV	60.64705882	55	4	17	14	10/22/2015	12/25/2015	64	M	53
Limber	CaveMtn	CVL	CVL02	NV	60.64705882	55	4	17	14	10/22/2015	12/25/2015	64	F	53
Limber	CaveMtn	CVL	CVL02	NV	60.64705882	55	4	17	14	10/22/2015	12/25/2015	64	M	54
Limber	CaveMtn	CVL	CVL02	NV	60.64705882	55	4	17	14	10/22/2015	12/25/2015	64	M	55
Limber	CaveMtn	CVL	CVL02	NV	60.64705882	55	4	17	14	10/22/2015	12/25/2015	64	F	55
Limber	CaveMtn	CVL	CVL02	NV	60.64705882	55	4	17	14	10/22/2015	12/25/2015	64	M	56
Limber	CaveMtn	CVL	CVL02	NV	60.64705882	55	4	17	14	10/22/2015	12/25/2015	64	M	58
Limber	CaveMtn	CVL	CVL02	NV	60.64705882	55	4	17	14	10/22/2015	12/25/2015	64	F	58
Limber	CaveMtn	CVL	CVL02	NV	60.64705882	55	4	17	14	10/22/2015	12/25/2015	64	F	60
Limber	CaveMtn	CVL	CVL02	NV	60.64705882	55	4	17	14	10/22/2015	12/25/2015	64	F	60
Limber	CaveMtn	CVL	CVL02	NV	60.64705882	55	4	17	14	10/22/2015	12/25/2015	64	F	60
Limber	CaveMtn	CVL	CVL02	NV	60.64705882	55	4	17	14	10/22/2015	12/25/2015	64	F	60
Limber	CaveMtn	CVL	CVL02	NV	60.64705882	55	4	17	14	10/22/2015	12/25/2015	64	F	61
Limber	CaveMtn	CVL	CVL02	NV	60.64705882	55	4	17	14	10/22/2015	12/25/2015	64	F	62
Limber	CaveMtn	CVL	CVL02	NV	60.64705882	55	4	17	14	10/22/2015	12/25/2015	64	F	64
Limber	CaveMtn	CVL	CVL02	NV	60.64705882	55	4	17	14	10/22/2015	12/25/2015	64	F	67
Limber	CaveMtn	CVL	CVL02	NV	60.64705882	55	4	17	14	10/22/2015	12/26/2015	65	M	50
Limber	CaveMtn	CVL	CVL02	NV	60.64705882	55	4	17	14	10/22/2015	12/26/2015	65	M	50
Limber	CaveMtn	CVL	CVL02	NV	60.64705882	55	4	17	14	10/22/2015	12/26/2015	65	M	50
Limber	CaveMtn	CVL	CVL02	NV	60.64705882	55	4	17	14	10/22/2015	12/26/2015	65	M	50
Limber	CaveMtn	CVL	CVL02	NV	60.64705882	55	4	17	14	10/22/2015	12/26/2015	65	M	51
Limber	CaveMtn	CVL	CVL02	NV	60.64705882	55	4	17	14	10/22/2015	12/26/2015	65	M	51
Limber	CaveMtn	CVL	CVL02	NV	60.64705882	55	4	17	14	10/22/2015	12/26/2015	65	M	51
Limber	CaveMtn	CVL	CVL02	NV	60.64705882	55	4	17	14	10/22/2015	12/26/2015	65	M	51
Limber	CaveMtn	CVL	CVL02	NV	60.64705882	55	4	17	14	10/22/2015	12/26/2015	65	M	52
Limber	CaveMtn	CVL	CVL02	NV	60.64705882	55	4	17	14	10/22/2015	12/26/2015	65	M	52
Limber	CaveMtn	CVL	CVL02	NV	60.64705882	55	4	17	14	10/22/2015	12/26/2015	65	M	52
Limber	CaveMtn	CVL	CVL02	NV	60.64705882	55	4	17	14	10/22/2015	12/26/2015	65	M	53
Limber	CaveMtn	CVL	CVL02	NV	60.64705882	55	4	17	14	10/22/2015	12/26/2015	65	M	53
Limber	CaveMtn	CVL	CVL02	NV	60.64705882	55	4	17	14	10/22/2015	12/26/2015	65	M	53
Limber	CaveMtn	CVL	CVL02	NV	60.64705882	55	4	17	14	10/22/2015	12/26/2015	65	M	55
Limber	CaveMtn	CVL	CVL02	NV	60.64705882	55	4	17	14	10/22/2015	12/26/2015	65	F	55
Limber	CaveMtn	CVL	CVL02	NV	60.64705882	55	4	17	14	10/22/2015	12/26/2015	65	M	56
Limber	CaveMtn	CVL	CVL02	NV	60.64705882	55	4	17	14	10/22/2015	12/26/2015	65	F	56
Limber	CaveMtn	CVL	CVL02	NV	60.64705882	55	4	17	14	10/22/2015	12/26/2015	65	F	56
Limber	CaveMtn	CVL	CVL02	NV	60.64705882	55	4	17	14	10/22/2015	12/26/2015	65	F	57
Limber	CaveMtn	CVL	CVL02	NV	60.64705882	55	4	17	14	10/22/2015	12/26/2015	65	F	58
Limber	CaveMtn	CVL	CVL02	NV	60.64705882	55	4	17	14	10/22/2015	12/26/2015	65	M	60
Limber	CaveMtn	CVL	CVL02	NV	60.64705882	55	4	17	14	10/22/2015	12/26/2015	65	F	60
Limber	CaveMtn	CVL	CVL02	NV	60.64705882	55	4	17	14	10/22/2015	12/26/2015	65	F	60
Limber	CaveMtn	CVL	CVL02	NV	60.64705882	55	4	17	14	10/22/2015	12/26/2015	65	F	60
Limber	CaveMtn	CVL	CVL02	NV	60.64705882	55	4	17	14	10/22/2015	12/26/2015	65	F	61
Limber	CaveMtn	CVL	CVL02	NV	60.64705882	55	4	17	14	10/22/2015	12/26/2015	65	F	61
Limber	CaveMtn	CVL	CVL02	NV	60.64705882	55	4	17	14	10/22/2015	12/26/2015	65	F	61
Limber	CaveMtn	CVL	CVL02	NV	60.64705882	55	4	17	14	10/22/2015	12/26/2015	65	F	61
Limber	CaveMtn	CVL	CVL02	NV	60.64705882	55	4	17	14	10/22/2015	12/26/2015	65	F	62
Limber	CaveMtn	CVL	CVL02	NV	60.64705882	55	4	17	14	10/22/2015	12/26/2015	65	F	64
Limber	CaveMtn	CVL	CVL02	NV	60.64705882	55	4	17	14	10/22/2015	12/26/2015	65	F	64
Limber	CaveMtn	CVL	CVL02	NV	60.64705882	55	4	17	14	10/22/2015	12/27/2015	66	M	50
Limber	CaveMtn	CVL	CVL02	NV	60.64705882	55	4	17	14	10/22/2015	12/27/2015	66	M	52
Limber	CaveMtn	CVL	CVL02	NV	60.64705882	55	4	17	14	10/22/2015	12/27/2015	66	M	52
Limber	CaveMtn	CVL	CVL02	NV	60.64705882	55	4	17	14	10/22/2015	12/27/2015	66	M	52
Limber	CaveMtn	CVL	CVL02	NV	60.64705882	55	4	17	14	10/22/2015	12/27/2015	66	M	55
Limber	CaveMtn	CVL	CVL02	NV	60.64705882	55	4	17	14	10/22/2015	12/27/2015	66	M	55
Limber	CaveMtn	CVL	CVL02	NV	60.64705882	55	4	17	14	10/22/2015	12/27/2015	66	M	55
Limber	CaveMtn	CVL	CVL02	NV	60.64705882	55	4	17	14	10/22/2015	12/27/2015	66	M	55
Limber	CaveMtn	CVL	CVL02	NV	60.64705882	55	4	17	14	10/22/2015	12/27/2015	66	F	55
Limber	CaveMtn	CVL	CVL02	NV	60.64705882	55	4	17	14	10/22/2015	12/27/2015	66	M	56
Limber	CaveMtn	CVL	CVL02	NV	60.64705882	55	4	17	14	10/22/2015	12/27/2015	66	M	56
Limber	CaveMtn	CVL	CVL02	NV	60.64705882	55	4	17	14	10/22/2015	12/27/2015	66	M	59
Limber	CaveMtn	CVL	CVL02	NV	60.64705882	55	4	17	14	10/22/2015	12/27/2015	66	F	59
Limber	CaveMtn	CVL	CVL02	NV	60.64705882	55	4	17	14	10/22/2015	12/27/2015	66	M	60
Limber	CaveMtn	CVL	CVL02	NV	60.64705882	55	4	17	14	10/22/2015	12/27/2015	66	F	60
Limber	CaveMtn	CVL	CVL02	NV	60.64705882	55	4	17	14	10/22/2015	12/27/2015	66	F	60
Limber	CaveMtn	CVL	CVL02	NV	60.64705882	55	4	17	14	10/22/2015	12/27/2015	66	F	61
Limber	CaveMtn	CVL	CVL02	NV	60.64705882	55	4	17	14	10/22/2015	12/27/2015	66	F	62
Limber	CaveMtn	CVL	CVL02	NV	60.64705882	55	4	17	14	10/22/2015	12/27/2015	66	F	63
Limber	CaveMtn	CVL	CVL02	NV	60.64705882	55	4	17	14	10/22/2015	12/28/2015	67	M	50
Limber	CaveMtn	CVL	CVL02	NV	60.64705882	55	4	17	14	10/22/2015	12/28/2015	67	M	51
Limber	CaveMtn	CVL	CVL02	NV	60.64705882	55	4	17	14	10/22/2015	12/28/2015	67	M	53
Limber	CaveMtn	CVL	CVL02	NV	60.64705882	55	4	17	14	10/22/2015	12/28/2015	67	M	55
Limber	CaveMtn	CVL	CVL02	NV	60.64705882	55	4	17	14	10/22/2015	12/28/2015	67	M	57
Limber	CaveMtn	CVL	CVL02	NV	60.64705882	55	4	17	14	10/22/2015	12/28/2015	67	F	57
Limber	CaveMtn	CVL	CVL02	NV	60.64705882	55	4	17	14	10/22/2015	12/28/2015	67	F	59
Limber	CaveMtn	CVL	CVL02	NV	60.64705882	55	4	17	14	10/22/2015	12/28/2015	67	F	60
Limber	CaveMtn	CVL	CVL02	NV	60.64705882	55	4	17	14	10/22/2015	12/28/2015	67	F	60
Limber	CaveMtn	CVL	CVL02	NV	60.64705882	55	4	17	14	10/22/2015	12/28/2015	67	F	62
Limber	CaveMtn	CVL	CVL02	NV	60.64705882	55	4	17	14	10/22/2015	12/28/2015	67	F	62
Limber	CaveMtn	CVL	CVL02	NV	60.64705882	55	4	17	14	10/22/2015	12/28/2015	67	F	62
Limber	CaveMtn	CVL	CVL02	NV	60.64705882	55	4	17	14	10/22/2015	12/28/2015	67	F	62
Limber	CaveMtn	CVL	CVL02	NV	60.64705882	55	4	17	14	10/22/2015	12/28/2015	67	F	63
Limber	CaveMtn	CVL	CVL02	NV	60.64705882	55	4	17	14	10/22/2015	12/28/2015	67	F	64
Limber	CaveMtn	CVL	CVL02	NV	60.64705882	55	4	17	14	10/22/2015	12/29/2015	68	M	50
Limber	CaveMtn	CVL	CVL02	NV	60.64705882	55	4	17	14	10/22/2015	12/29/2015	68	M	50
Limber	CaveMtn	CVL	CVL02	NV	60.64705882	55	4	17	14	10/22/2015	12/29/2015	68	M	51
Limber	CaveMtn	CVL	CVL02	NV	60.64705882	55	4	17	14	10/22/2015	12/29/2015	68	M	51
Limber	CaveMtn	CVL	CVL02	NV	60.64705882	55	4	17	14	10/22/2015	12/29/2015	68	M	51
Limber	CaveMtn	CVL	CVL02	NV	60.64705882	55	4	17	14	10/22/2015	12/29/2015	68	M	51
Limber	CaveMtn	CVL	CVL02	NV	60.64705882	55	4	17	14	10/22/2015	12/29/2015	68	M	51
Limber	CaveMtn	CVL	CVL02	NV	60.64705882	55	4	17	14	10/22/2015	12/29/2015	68	M	52
Limber	CaveMtn	CVL	CVL02	NV	60.64705882	55	4	17	14	10/22/2015	12/29/2015	68	M	52
Limber	CaveMtn	CVL	CVL02	NV	60.64705882	55	4	17	14	10/22/2015	12/29/2015	68	M	52
Limber	CaveMtn	CVL	CVL02	NV	60.64705882	55	4	17	14	10/22/2015	12/29/2015	68	M	52
Limber	CaveMtn	CVL	CVL02	NV	60.64705882	55	4	17	14	10/22/2015	12/29/2015	68	M	53
Limber	CaveMtn	CVL	CVL02	NV	60.64705882	55	4	17	14	10/22/2015	12/29/2015	68	M	53
Limber	CaveMtn	CVL	CVL02	NV	60.64705882	55	4	17	14	10/22/2015	12/29/2015	68	M	54
Limber	CaveMtn	CVL	CVL02	NV	60.64705882	55	4	17	14	10/22/2015	12/29/2015	68	M	54
Limber	CaveMtn	CVL	CVL02	NV	60.64705882	55	4	17	14	10/22/2015	12/29/2015	68	F	54
Limber	CaveMtn	CVL	CVL02	NV	60.64705882	55	4	17	14	10/22/2015	12/29/2015	68	M	55
Limber	CaveMtn	CVL	CVL02	NV	60.64705882	55	4	17	14	10/22/2015	12/29/2015	68	M	55
Limber	CaveMtn	CVL	CVL02	NV	60.64705882	55	4	17	14	10/22/2015	12/29/2015	68	M	56
Limber	CaveMtn	CVL	CVL02	NV	60.64705882	55	4	17	14	10/22/2015	12/29/2015	68	F	56
Limber	CaveMtn	CVL	CVL02	NV	60.64705882	55	4	17	14	10/22/2015	12/29/2015	68	F	56
Limber	CaveMtn	CVL	CVL02	NV	60.64705882	55	4	17	14	10/22/2015	12/29/2015	68	F	56
Limber	CaveMtn	CVL	CVL02	NV	60.64705882	55	4	17	14	10/22/2015	12/29/2015	68	M	57
Limber	CaveMtn	CVL	CVL02	NV	60.64705882	55	4	17	14	10/22/2015	12/29/2015	68	M	58
Limber	CaveMtn	CVL	CVL02	NV	60.64705882	55	4	17	14	10/22/2015	12/29/2015	68	F	58
Limber	CaveMtn	CVL	CVL02	NV	60.64705882	55	4	17	14	10/22/2015	12/29/2015	68	F	58
Limber	CaveMtn	CVL	CVL02	NV	60.64705882	55	4	17	14	10/22/2015	12/29/2015	68	F	60
Limber	CaveMtn	CVL	CVL02	NV	60.64705882	55	4	17	14	10/22/2015	12/29/2015	68	F	60
Limber	CaveMtn	CVL	CVL02	NV	60.64705882	55	4	17	14	10/22/2015	12/29/2015	68	F	60
Limber	CaveMtn	CVL	CVL02	NV	60.64705882	55	4	17	14	10/22/2015	12/29/2015	68	F	60
Limber	CaveMtn	CVL	CVL02	NV	60.64705882	55	4	17	14	10/22/2015	12/29/2015	68	F	61
Limber	CaveMtn	CVL	CVL02	NV	60.64705882	55	4	17	14	10/22/2015	12/29/2015	68	F	61
Limber	CaveMtn	CVL	CVL02	NV	60.64705882	55	4	17	14	10/22/2015	12/29/2015	68	F	62
Limber	CaveMtn	CVL	CVL02	NV	60.64705882	55	4	17	14	10/22/2015	12/29/2015	68	F	62
Limber	CaveMtn	CVL	CVL02	NV	60.64705882	55	4	17	14	10/22/2015	12/29/2015	68	F	62
Limber	CaveMtn	CVL	CVL02	NV	60.64705882	55	4	17	14	10/22/2015	12/29/2015	68	F	62
Limber	CaveMtn	CVL	CVL02	NV	60.64705882	55	4	17	14	10/22/2015	12/29/2015	68	F	63
Limber	CaveMtn	CVL	CVL02	NV	60.64705882	55	4	17	14	10/22/2015	12/29/2015	68	F	63
Limber	CaveMtn	CVL	CVL02	NV	60.64705882	55	4	17	14	10/22/2015	12/29/2015	68	F	63
Limber	CaveMtn	CVL	CVL02	NV	60.64705882	55	4	17	14	10/22/2015	12/29/2015	68	F	63
Limber	CaveMtn	CVL	CVL02	NV	60.64705882	55	4	17	14	10/22/2015	12/29/2015	68	F	64
Limber	CaveMtn	CVL	CVL02	NV	60.64705882	55	4	17	14	10/22/2015	12/30/2015	69	M	49
Limber	CaveMtn	CVL	CVL02	NV	60.64705882	55	4	17	14	10/22/2015	12/30/2015	69	M	49
Limber	CaveMtn	CVL	CVL02	NV	60.64705882	55	4	17	14	10/22/2015	12/30/2015	69	M	50
Limber	CaveMtn	CVL	CVL02	NV	60.64705882	55	4	17	14	10/22/2015	12/30/2015	69	M	50
Limber	CaveMtn	CVL	CVL02	NV	60.64705882	55	4	17	14	10/22/2015	12/30/2015	69	M	51
Limber	CaveMtn	CVL	CVL02	NV	60.64705882	55	4	17	14	10/22/2015	12/30/2015	69	M	51
Limber	CaveMtn	CVL	CVL02	NV	60.64705882	55	4	17	14	10/22/2015	12/30/2015	69	M	51
Limber	CaveMtn	CVL	CVL02	NV	60.64705882	55	4	17	14	10/22/2015	12/30/2015	69	M	53
Limber	CaveMtn	CVL	CVL02	NV	60.64705882	55	4	17	14	10/22/2015	12/30/2015	69	M	53
Limber	CaveMtn	CVL	CVL02	NV	60.64705882	55	4	17	14	10/22/2015	12/30/2015	69	M	54
Limber	CaveMtn	CVL	CVL02	NV	60.64705882	55	4	17	14	10/22/2015	12/30/2015	69	F	54
Limber	CaveMtn	CVL	CVL02	NV	60.64705882	55	4	17	14	10/22/2015	12/30/2015	69	M	55
Limber	CaveMtn	CVL	CVL02	NV	60.64705882	55	4	17	14	10/22/2015	12/30/2015	69	M	55
Limber	CaveMtn	CVL	CVL02	NV	60.64705882	55	4	17	14	10/22/2015	12/30/2015	69	M	55
Limber	CaveMtn	CVL	CVL02	NV	60.64705882	55	4	17	14	10/22/2015	12/30/2015	69	F	55
Limber	CaveMtn	CVL	CVL02	NV	60.64705882	55	4	17	14	10/22/2015	12/30/2015	69	F	57
Limber	CaveMtn	CVL	CVL02	NV	60.64705882	55	4	17	14	10/22/2015	12/30/2015	69	F	58
Limber	CaveMtn	CVL	CVL02	NV	60.64705882	55	4	17	14	10/22/2015	12/30/2015	69	F	58
Limber	CaveMtn	CVL	CVL02	NV	60.64705882	55	4	17	14	10/22/2015	12/30/2015	69	F	58
Limber	CaveMtn	CVL	CVL02	NV	60.64705882	55	4	17	14	10/22/2015	12/30/2015	69	F	61
Limber	CaveMtn	CVL	CVL02	NV	60.64705882	55	4	17	14	10/22/2015	12/30/2015	69	F	61
Limber	CaveMtn	CVL	CVL02	NV	60.64705882	55	4	17	14	10/22/2015	12/30/2015	69	F	62
Limber	CaveMtn	CVL	CVL02	NV	60.64705882	55	4	17	14	10/22/2015	12/30/2015	69	F	62
Limber	CaveMtn	CVL	CVL02	NV	60.64705882	55	4	17	14	10/22/2015	12/30/2015	69	F	63
Limber	CaveMtn	CVL	CVL02	NV	60.64705882	55	4	17	14	10/22/2015	12/30/2015	69	F	65
Limber	CaveMtn	CVL	CVL02	NV	60.64705882	55	4	17	14	10/22/2015	12/31/2015	70	M	48
Limber	CaveMtn	CVL	CVL02	NV	60.64705882	55	4	17	14	10/22/2015	12/31/2015	70	M	51
Limber	CaveMtn	CVL	CVL02	NV	60.64705882	55	4	17	14	10/22/2015	12/31/2015	70	M	53
Limber	CaveMtn	CVL	CVL02	NV	60.64705882	55	4	17	14	10/22/2015	12/31/2015	70	M	55
Limber	CaveMtn	CVL	CVL02	NV	60.64705882	55	4	17	14	10/22/2015	12/31/2015	70	M	55
Limber	CaveMtn	CVL	CVL02	NV	60.64705882	55	4	17	14	10/22/2015	12/31/2015	70	F	56
Limber	CaveMtn	CVL	CVL02	NV	60.64705882	55	4	17	14	10/22/2015	12/31/2015	70	F	57
Limber	CaveMtn	CVL	CVL02	NV	60.64705882	55	4	17	14	10/22/2015	12/31/2015	70	M	58
Limber	CaveMtn	CVL	CVL02	NV	60.64705882	55	4	17	14	10/22/2015	12/31/2015	70	F	58
Limber	CaveMtn	CVL	CVL02	NV	60.64705882	55	4	17	14	10/22/2015	12/31/2015	70	F	63
Limber	CaveMtn	CVL	CVL02	NV	60.64705882	55	4	17	14	10/22/2015	12/31/2015	70	F	63
Limber	CaveMtn	CVL	CVL02	NV	60.64705882	55	4	17	14	10/22/2015	12/31/2015	70	F	63
Limber	CaveMtn	CVL	CVL02	NV	60.64705882	55	4	17	14	10/22/2015	12/31/2015	70	F	63
Limber	CaveMtn	CVL	CVL02	NV	60.64705882	55	4	17	14	10/22/2015	1/1/2016	71	M	48
Limber	CaveMtn	CVL	CVL02	NV	60.64705882	55	4	17	14	10/22/2015	1/1/2016	71	M	51
Limber	CaveMtn	CVL	CVL02	NV	60.64705882	55	4	17	14	10/22/2015	1/1/2016	71	F	52
Limber	CaveMtn	CVL	CVL02	NV	60.64705882	55	4	17	14	10/22/2015	1/1/2016	71	M	53
Limber	CaveMtn	CVL	CVL02	NV	60.64705882	55	4	17	14	10/22/2015	1/1/2016	71	M	55
Limber	CaveMtn	CVL	CVL02	NV	60.64705882	55	4	17	14	10/22/2015	1/1/2016	71	F	55
Limber	CaveMtn	CVL	CVL02	NV	60.64705882	55	4	17	14	10/22/2015	1/1/2016	71	F	55
Limber	CaveMtn	CVL	CVL02	NV	60.64705882	55	4	17	14	10/22/2015	1/1/2016	71	M	58
Limber	CaveMtn	CVL	CVL02	NV	60.64705882	55	4	17	14	10/22/2015	1/1/2016	71	F	58
Limber	CaveMtn	CVL	CVL02	NV	60.64705882	55	4	17	14	10/22/2015	1/1/2016	71	F	60
Limber	CaveMtn	CVL	CVL02	NV	60.64705882	55	4	17	14	10/22/2015	1/1/2016	71	F	60
Limber	CaveMtn	CVL	CVL02	NV	60.64705882	55	4	17	14	10/22/2015	1/1/2016	71	F	60
Limber	CaveMtn	CVL	CVL02	NV	60.64705882	55	4	17	14	10/22/2015	1/1/2016	71	F	62
Limber	CaveMtn	CVL	CVL02	NV	60.64705882	55	4	17	14	10/22/2015	1/1/2016	71	F	62
Limber	CaveMtn	CVL	CVL02	NV	60.64705882	55	4	17	14	10/22/2015	1/1/2016	71	F	63
Limber	CaveMtn	CVL	CVL02	NV	60.64705882	55	4	17	14	10/22/2015	1/1/2016	71	F	64
Limber	CaveMtn	CVL	CVL02	NV	60.64705882	55	4	17	14	10/22/2015	1/1/2016	71	F	65
Limber	CaveMtn	CVL	CVL02	NV	60.64705882	55	4	17	14	10/22/2015	1/2/2016	72	M	51
Limber	CaveMtn	CVL	CVL02	NV	60.64705882	55	4	17	14	10/22/2015	1/2/2016	72	M	51
Limber	CaveMtn	CVL	CVL02	NV	60.64705882	55	4	17	14	10/22/2015	1/2/2016	72	M	52
Limber	CaveMtn	CVL	CVL02	NV	60.64705882	55	4	17	14	10/22/2015	1/2/2016	72	M	52
Limber	CaveMtn	CVL	CVL02	NV	60.64705882	55	4	17	14	10/22/2015	1/2/2016	72	M	55
Limber	CaveMtn	CVL	CVL02	NV	60.64705882	55	4	17	14	10/22/2015	1/2/2016	72	M	55
Limber	CaveMtn	CVL	CVL02	NV	60.64705882	55	4	17	14	10/22/2015	1/2/2016	72	F	55
Limber	CaveMtn	CVL	CVL02	NV	60.64705882	55	4	17	14	10/22/2015	1/2/2016	72	M	56
Limber	CaveMtn	CVL	CVL02	NV	60.64705882	55	4	17	14	10/22/2015	1/2/2016	72	M	56
Limber	CaveMtn	CVL	CVL02	NV	60.64705882	55	4	17	14	10/22/2015	1/2/2016	72	M	57
Limber	CaveMtn	CVL	CVL02	NV	60.64705882	55	4	17	14	10/22/2015	1/2/2016	72	M	57
Limber	CaveMtn	CVL	CVL02	NV	60.64705882	55	4	17	14	10/22/2015	1/2/2016	72	F	57
Limber	CaveMtn	CVL	CVL02	NV	60.64705882	55	4	17	14	10/22/2015	1/2/2016	72	F	57
Limber	CaveMtn	CVL	CVL02	NV	60.64705882	55	4	17	14	10/22/2015	1/2/2016	72	F	58
Limber	CaveMtn	CVL	CVL02	NV	60.64705882	55	4	17	14	10/22/2015	1/2/2016	72	F	58
Limber	CaveMtn	CVL	CVL02	NV	60.64705882	55	4	17	14	10/22/2015	1/2/2016	72	M	59
Limber	CaveMtn	CVL	CVL02	NV	60.64705882	55	4	17	14	10/22/2015	1/2/2016	72	F	60
Limber	CaveMtn	CVL	CVL02	NV	60.64705882	55	4	17	14	10/22/2015	1/2/2016	72	F	60
Limber	CaveMtn	CVL	CVL02	NV	60.64705882	55	4	17	14	10/22/2015	1/2/2016	72	F	60
Limber	CaveMtn	CVL	CVL02	NV	60.64705882	55	4	17	14	10/22/2015	1/2/2016	72	F	61
Limber	CaveMtn	CVL	CVL02	NV	60.64705882	55	4	17	14	10/22/2015	1/2/2016	72	F	62
Limber	CaveMtn	CVL	CVL02	NV	60.64705882	55	4	17	14	10/22/2015	1/2/2016	72	F	62
Limber	CaveMtn	CVL	CVL02	NV	60.64705882	55	4	17	14	10/22/2015	1/2/2016	72	F	64
Limber	CaveMtn	CVL	CVL02	NV	60.64705882	55	4	17	14	10/22/2015	1/3/2016	73	M	47
Limber	CaveMtn	CVL	CVL02	NV	60.64705882	55	4	17	14	10/22/2015	1/3/2016	73	M	50
Limber	CaveMtn	CVL	CVL02	NV	60.64705882	55	4	17	14	10/22/2015	1/3/2016	73	M	50
Limber	CaveMtn	CVL	CVL02	NV	60.64705882	55	4	17	14	10/22/2015	1/3/2016	73	M	52
Limber	CaveMtn	CVL	CVL02	NV	60.64705882	55	4	17	14	10/22/2015	1/3/2016	73	M	52
Limber	CaveMtn	CVL	CVL02	NV	60.64705882	55	4	17	14	10/22/2015	1/3/2016	73	M	53
Limber	CaveMtn	CVL	CVL02	NV	60.64705882	55	4	17	14	10/22/2015	1/3/2016	73	M	53
Limber	CaveMtn	CVL	CVL02	NV	60.64705882	55	4	17	14	10/22/2015	1/3/2016	73	M	54
Limber	CaveMtn	CVL	CVL02	NV	60.64705882	55	4	17	14	10/22/2015	1/3/2016	73	M	54
Limber	CaveMtn	CVL	CVL02	NV	60.64705882	55	4	17	14	10/22/2015	1/3/2016	73	M	55
Limber	CaveMtn	CVL	CVL02	NV	60.64705882	55	4	17	14	10/22/2015	1/3/2016	73	M	55
Limber	CaveMtn	CVL	CVL02	NV	60.64705882	55	4	17	14	10/22/2015	1/3/2016	73	F	55
Limber	CaveMtn	CVL	CVL02	NV	60.64705882	55	4	17	14	10/22/2015	1/3/2016	73	F	61
Limber	CaveMtn	CVL	CVL02	NV	60.64705882	55	4	17	14	10/22/2015	1/3/2016	73	F	61
Limber	CaveMtn	CVL	CVL02	NV	60.64705882	55	4	17	14	10/22/2015	1/3/2016	73	F	61
Limber	CaveMtn	CVL	CVL02	NV	60.64705882	55	4	17	14	10/22/2015	1/3/2016	73	F	62
Limber	CaveMtn	CVL	CVL02	NV	60.64705882	55	4	17	14	10/22/2015	1/4/2016	74	M	48
Limber	CaveMtn	CVL	CVL02	NV	60.64705882	55	4	17	14	10/22/2015	1/4/2016	74	M	52
Limber	CaveMtn	CVL	CVL02	NV	60.64705882	55	4	17	14	10/22/2015	1/4/2016	74	M	52
Limber	CaveMtn	CVL	CVL02	NV	60.64705882	55	4	17	14	10/22/2015	1/4/2016	74	F	52
Limber	CaveMtn	CVL	CVL02	NV	60.64705882	55	4	17	14	10/22/2015	1/4/2016	74	M	55
Limber	CaveMtn	CVL	CVL02	NV	60.64705882	55	4	17	14	10/22/2015	1/4/2016	74	M	55
Limber	CaveMtn	CVL	CVL02	NV	60.64705882	55	4	17	14	10/22/2015	1/4/2016	74	M	55
Limber	CaveMtn	CVL	CVL02	NV	60.64705882	55	4	17	14	10/22/2015	1/4/2016	74	F	55
Limber	CaveMtn	CVL	CVL02	NV	60.64705882	55	4	17	14	10/22/2015	1/4/2016	74	M	57
Limber	CaveMtn	CVL	CVL02	NV	60.64705882	55	4	17	14	10/22/2015	1/4/2016	74	M	57
Limber	CaveMtn	CVL	CVL02	NV	60.64705882	55	4	17	14	10/22/2015	1/4/2016	74	F	57
Limber	CaveMtn	CVL	CVL02	NV	60.64705882	55	4	17	14	10/22/2015	1/4/2016	74	F	57
Limber	CaveMtn	CVL	CVL02	NV	60.64705882	55	4	17	14	10/22/2015	1/4/2016	74	F	60
Limber	CaveMtn	CVL	CVL02	NV	60.64705882	55	4	17	14	10/22/2015	1/4/2016	74	F	61
Limber	CaveMtn	CVL	CVL02	NV	60.64705882	55	4	17	14	10/22/2015	1/4/2016	74	F	61
Limber	CaveMtn	CVL	CVL02	NV	60.64705882	55	4	17	14	10/22/2015	1/4/2016	74	F	62
Limber	CaveMtn	CVL	CVL02	NV	60.64705882	55	4	17	14	10/22/2015	1/4/2016	74	F	62
Limber	CaveMtn	CVL	CVL02	NV	60.64705882	55	4	17	14	10/22/2015	1/4/2016	74	F	62
Limber	CaveMtn	CVL	CVL02	NV	60.64705882	55	4	17	14	10/22/2015	1/4/2016	74	F	62
Limber	CaveMtn	CVL	CVL02	NV	60.64705882	55	4	17	14	10/22/2015	1/5/2016	75	M	45
Limber	CaveMtn	CVL	CVL02	NV	60.64705882	55	4	17	14	10/22/2015	1/5/2016	75	M	53
Limber	CaveMtn	CVL	CVL02	NV	60.64705882	55	4	17	14	10/22/2015	1/5/2016	75	M	53
Limber	CaveMtn	CVL	CVL02	NV	60.64705882	55	4	17	14	10/22/2015	1/5/2016	75	F	55
Limber	CaveMtn	CVL	CVL02	NV	60.64705882	55	4	17	14	10/22/2015	1/5/2016	75	F	56
Limber	CaveMtn	CVL	CVL02	NV	60.64705882	55	4	17	14	10/22/2015	1/5/2016	75	M	58
Limber	CaveMtn	CVL	CVL02	NV	60.64705882	55	4	17	14	10/22/2015	1/5/2016	75	M	58
Limber	CaveMtn	CVL	CVL02	NV	60.64705882	55	4	17	14	10/22/2015	1/5/2016	75	M	58
Limber	CaveMtn	CVL	CVL02	NV	60.64705882	55	4	17	14	10/22/2015	1/5/2016	75	F	58
Limber	CaveMtn	CVL	CVL02	NV	60.64705882	55	4	17	14	10/22/2015	1/5/2016	75	F	59
Limber	CaveMtn	CVL	CVL02	NV	60.64705882	55	4	17	14	10/22/2015	1/5/2016	75	F	59
Limber	CaveMtn	CVL	CVL02	NV	60.64705882	55	4	17	14	10/22/2015	1/5/2016	75	F	60
Limber	CaveMtn	CVL	CVL02	NV	60.64705882	55	4	17	14	10/22/2015	1/5/2016	75	F	60
Limber	CaveMtn	CVL	CVL02	NV	60.64705882	55	4	17	14	10/22/2015	1/5/2016	75	F	65
Limber	CaveMtn	CVL	CVL02	NV	60.64705882	55	4	17	14	10/22/2015	1/5/2016	75	F	65
Limber	CaveMtn	CVL	CVL02	NV	60.64705882	55	4	17	14	10/22/2015	1/6/2016	76	F	47
Limber	CaveMtn	CVL	CVL02	NV	60.64705882	55	4	17	14	10/22/2015	1/6/2016	76	M	48
Limber	CaveMtn	CVL	CVL02	NV	60.64705882	55	4	17	14	10/22/2015	1/6/2016	76	M	52
Limber	CaveMtn	CVL	CVL02	NV	60.64705882	55	4	17	14	10/22/2015	1/6/2016	76	M	53
Limber	CaveMtn	CVL	CVL02	NV	60.64705882	55	4	17	14	10/22/2015	1/6/2016	76	M	54
Limber	CaveMtn	CVL	CVL02	NV	60.64705882	55	4	17	14	10/22/2015	1/6/2016	76	M	55
Limber	CaveMtn	CVL	CVL02	NV	60.64705882	55	4	17	14	10/22/2015	1/6/2016	76	M	56
Limber	CaveMtn	CVL	CVL02	NV	60.64705882	55	4	17	14	10/22/2015	1/6/2016	76	F	56
Limber	CaveMtn	CVL	CVL02	NV	60.64705882	55	4	17	14	10/22/2015	1/6/2016	76	F	58
Limber	CaveMtn	CVL	CVL02	NV	60.64705882	55	4	17	14	10/22/2015	1/6/2016	76	F	58
Limber	CaveMtn	CVL	CVL02	NV	60.64705882	55	4	17	14	10/22/2015	1/6/2016	76	F	58
Limber	CaveMtn	CVL	CVL02	NV	60.64705882	55	4	17	14	10/22/2015	1/6/2016	76	F	60
Limber	CaveMtn	CVL	CVL02	NV	60.64705882	55	4	17	14	10/22/2015	1/6/2016	76	F	60
Limber	CaveMtn	CVL	CVL02	NV	60.64705882	55	4	17	14	10/22/2015	1/6/2016	76	F	61
Limber	CaveMtn	CVL	CVL02	NV	60.64705882	55	4	17	14	10/22/2015	1/6/2016	76	F	61
Limber	CaveMtn	CVL	CVL02	NV	60.64705882	55	4	17	14	10/22/2015	1/6/2016	76	F	62
Limber	CaveMtn	CVL	CVL02	NV	60.64705882	55	4	17	14	10/22/2015	1/6/2016	76	F	63
Limber	CaveMtn	CVL	CVL02	NV	60.64705882	55	4	17	14	10/22/2015	1/6/2016	76	F	65
Limber	CaveMtn	CVL	CVL02	NV	60.64705882	55	4	17	14	10/22/2015	1/7/2016	77	M	45
Limber	CaveMtn	CVL	CVL02	NV	60.64705882	55	4	17	14	10/22/2015	1/7/2016	77	M	48
Limber	CaveMtn	CVL	CVL02	NV	60.64705882	55	4	17	14	10/22/2015	1/7/2016	77	M	50
Limber	CaveMtn	CVL	CVL02	NV	60.64705882	55	4	17	14	10/22/2015	1/7/2016	77	M	50
Limber	CaveMtn	CVL	CVL02	NV	60.64705882	55	4	17	14	10/22/2015	1/7/2016	77	M	51
Limber	CaveMtn	CVL	CVL02	NV	60.64705882	55	4	17	14	10/22/2015	1/7/2016	77	M	51
Limber	CaveMtn	CVL	CVL02	NV	60.64705882	55	4	17	14	10/22/2015	1/7/2016	77	M	52
Limber	CaveMtn	CVL	CVL02	NV	60.64705882	55	4	17	14	10/22/2015	1/7/2016	77	M	52
Limber	CaveMtn	CVL	CVL02	NV	60.64705882	55	4	17	14	10/22/2015	1/7/2016	77	M	56
Limber	CaveMtn	CVL	CVL02	NV	60.64705882	55	4	17	14	10/22/2015	1/7/2016	77	M	56
Limber	CaveMtn	CVL	CVL02	NV	60.64705882	55	4	17	14	10/22/2015	1/7/2016	77	F	57
Limber	CaveMtn	CVL	CVL02	NV	60.64705882	55	4	17	14	10/22/2015	1/7/2016	77	F	58
Limber	CaveMtn	CVL	CVL02	NV	60.64705882	55	4	17	14	10/22/2015	1/7/2016	77	F	59
Limber	CaveMtn	CVL	CVL02	NV	60.64705882	55	4	17	14	10/22/2015	1/7/2016	77	F	60
Limber	CaveMtn	CVL	CVL02	NV	60.64705882	55	4	17	14	10/22/2015	1/7/2016	77	F	60
Limber	CaveMtn	CVL	CVL02	NV	60.64705882	55	4	17	14	10/22/2015	1/7/2016	77	F	61
Limber	CaveMtn	CVL	CVL02	NV	60.64705882	55	4	17	14	10/22/2015	1/7/2016	77	F	62
Limber	CaveMtn	CVL	CVL02	NV	60.64705882	55	4	17	14	10/22/2015	1/7/2016	77	F	62
Limber	CaveMtn	CVL	CVL02	NV	60.64705882	55	4	17	14	10/22/2015	1/7/2016	77	F	63
Limber	CaveMtn	CVL	CVL02	NV	60.64705882	55	4	17	14	10/22/2015	1/7/2016	77	F	64
Limber	CaveMtn	CVL	CVL02	NV	60.64705882	55	4	17	14	10/22/2015	1/7/2016	77	F	64
Limber	CaveMtn	CVL	CVL02	NV	60.64705882	55	4	17	14	10/22/2015	1/7/2016	77	F	64
Limber	CaveMtn	CVL	CVL02	NV	60.64705882	55	4	17	14	10/22/2015	1/7/2016	77	F	65
Limber	CaveMtn	CVL	CVL02	NV	60.64705882	55	4	17	14	10/22/2015	1/8/2016	78	M	50
Limber	CaveMtn	CVL	CVL02	NV	60.64705882	55	4	17	14	10/22/2015	1/8/2016	78	M	50
Limber	CaveMtn	CVL	CVL02	NV	60.64705882	55	4	17	14	10/22/2015	1/8/2016	78	M	51
Limber	CaveMtn	CVL	CVL02	NV	60.64705882	55	4	17	14	10/22/2015	1/8/2016	78	M	51
Limber	CaveMtn	CVL	CVL02	NV	60.64705882	55	4	17	14	10/22/2015	1/8/2016	78	M	51
Limber	CaveMtn	CVL	CVL02	NV	60.64705882	55	4	17	14	10/22/2015	1/8/2016	78	M	52
Limber	CaveMtn	CVL	CVL02	NV	60.64705882	55	4	17	14	10/22/2015	1/8/2016	78	M	52
Limber	CaveMtn	CVL	CVL02	NV	60.64705882	55	4	17	14	10/22/2015	1/8/2016	78	M	55
Limber	CaveMtn	CVL	CVL02	NV	60.64705882	55	4	17	14	10/22/2015	1/8/2016	78	F	55
Limber	CaveMtn	CVL	CVL02	NV	60.64705882	55	4	17	14	10/22/2015	1/8/2016	78	F	56
Limber	CaveMtn	CVL	CVL02	NV	60.64705882	55	4	17	14	10/22/2015	1/8/2016	78	F	57
Limber	CaveMtn	CVL	CVL02	NV	60.64705882	55	4	17	14	10/22/2015	1/8/2016	78	F	58
Limber	CaveMtn	CVL	CVL02	NV	60.64705882	55	4	17	14	10/22/2015	1/8/2016	78	F	58
Limber	CaveMtn	CVL	CVL02	NV	60.64705882	55	4	17	14	10/22/2015	1/8/2016	78	F	59
Limber	CaveMtn	CVL	CVL02	NV	60.64705882	55	4	17	14	10/22/2015	1/8/2016	78	F	59
Limber	CaveMtn	CVL	CVL02	NV	60.64705882	55	4	17	14	10/22/2015	1/8/2016	78	F	60
Limber	CaveMtn	CVL	CVL02	NV	60.64705882	55	4	17	14	10/22/2015	1/8/2016	78	F	62
Limber	CaveMtn	CVL	CVL02	NV	60.64705882	55	4	17	14	10/22/2015	1/8/2016	78	F	65
Limber	CaveMtn	CVL	CVL02	NV	60.64705882	55	4	17	14	10/22/2015	1/9/2016	79	M	50
Limber	CaveMtn	CVL	CVL02	NV	60.64705882	55	4	17	14	10/22/2015	1/9/2016	79	M	51
Limber	CaveMtn	CVL	CVL02	NV	60.64705882	55	4	17	14	10/22/2015	1/9/2016	79	M	52
Limber	CaveMtn	CVL	CVL02	NV	60.64705882	55	4	17	14	10/22/2015	1/9/2016	79	M	53
Limber	CaveMtn	CVL	CVL02	NV	60.64705882	55	4	17	14	10/22/2015	1/9/2016	79	M	53
Limber	CaveMtn	CVL	CVL02	NV	60.64705882	55	4	17	14	10/22/2015	1/9/2016	79	M	55
Limber	CaveMtn	CVL	CVL02	NV	60.64705882	55	4	17	14	10/22/2015	1/9/2016	79	M	55
Limber	CaveMtn	CVL	CVL02	NV	60.64705882	55	4	17	14	10/22/2015	1/9/2016	79	M	55
Limber	CaveMtn	CVL	CVL02	NV	60.64705882	55	4	17	14	10/22/2015	1/9/2016	79	F	56
Limber	CaveMtn	CVL	CVL02	NV	60.64705882	55	4	17	14	10/22/2015	1/9/2016	79	F	57
Limber	CaveMtn	CVL	CVL02	NV	60.64705882	55	4	17	14	10/22/2015	1/9/2016	79	F	57
Limber	CaveMtn	CVL	CVL02	NV	60.64705882	55	4	17	14	10/22/2015	1/9/2016	79	M	58
Limber	CaveMtn	CVL	CVL02	NV	60.64705882	55	4	17	14	10/22/2015	1/9/2016	79	F	58
Limber	CaveMtn	CVL	CVL02	NV	60.64705882	55	4	17	14	10/22/2015	1/9/2016	79	F	58
Limber	CaveMtn	CVL	CVL02	NV	60.64705882	55	4	17	14	10/22/2015	1/9/2016	79	F	60
Limber	CaveMtn	CVL	CVL02	NV	60.64705882	55	4	17	14	10/22/2015	1/9/2016	79	F	60
Limber	CaveMtn	CVL	CVL02	NV	60.64705882	55	4	17	14	10/22/2015	1/9/2016	79	F	60
Limber	CaveMtn	CVL	CVL02	NV	60.64705882	55	4	17	14	10/22/2015	1/9/2016	79	F	60
Limber	CaveMtn	CVL	CVL02	NV	60.64705882	55	4	17	14	10/22/2015	1/9/2016	79	F	60
Limber	CaveMtn	CVL	CVL02	NV	60.64705882	55	4	17	14	10/22/2015	1/9/2016	79	F	61
Limber	CaveMtn	CVL	CVL02	NV	60.64705882	55	4	17	14	10/22/2015	1/9/2016	79	F	61
Limber	CaveMtn	CVL	CVL02	NV	60.64705882	55	4	17	14	10/22/2015	1/9/2016	79	F	62
Limber	CaveMtn	CVL	CVL02	NV	60.64705882	55	4	17	14	10/22/2015	1/9/2016	79	F	63
Limber	CaveMtn	CVL	CVL02	NV	60.64705882	55	4	17	14	10/22/2015	1/10/2016	80	M	45
Limber	CaveMtn	CVL	CVL02	NV	60.64705882	55	4	17	14	10/22/2015	1/10/2016	80	M	48
Limber	CaveMtn	CVL	CVL02	NV	60.64705882	55	4	17	14	10/22/2015	1/10/2016	80	M	51
Limber	CaveMtn	CVL	CVL02	NV	60.64705882	55	4	17	14	10/22/2015	1/10/2016	80	M	53
Limber	CaveMtn	CVL	CVL02	NV	60.64705882	55	4	17	14	10/22/2015	1/10/2016	80	M	55
Limber	CaveMtn	CVL	CVL02	NV	60.64705882	55	4	17	14	10/22/2015	1/10/2016	80	M	56
Limber	CaveMtn	CVL	CVL02	NV	60.64705882	55	4	17	14	10/22/2015	1/10/2016	80	F	57
Limber	CaveMtn	CVL	CVL02	NV	60.64705882	55	4	17	14	10/22/2015	1/10/2016	80	F	57
Limber	CaveMtn	CVL	CVL02	NV	60.64705882	55	4	17	14	10/22/2015	1/10/2016	80	M	59
Limber	CaveMtn	CVL	CVL02	NV	60.64705882	55	4	17	14	10/22/2015	1/10/2016	80	F	59
Limber	CaveMtn	CVL	CVL02	NV	60.64705882	55	4	17	14	10/22/2015	1/10/2016	80	F	60
Limber	CaveMtn	CVL	CVL02	NV	60.64705882	55	4	17	14	10/22/2015	1/10/2016	80	F	61
Limber	CaveMtn	CVL	CVL02	NV	60.64705882	55	4	17	14	10/22/2015	1/10/2016	80	F	61
Limber	CaveMtn	CVL	CVL02	NV	60.64705882	55	4	17	14	10/22/2015	1/10/2016	80	F	62
Limber	CaveMtn	CVL	CVL02	NV	60.64705882	55	4	17	14	10/22/2015	1/10/2016	80	F	66
Limber	CaveMtn	CVL	CVL02	NV	60.64705882	55	4	17	14	10/22/2015	1/11/2016	81	M	51
Limber	CaveMtn	CVL	CVL02	NV	60.64705882	55	4	17	14	10/22/2015	1/11/2016	81	M	51
Limber	CaveMtn	CVL	CVL02	NV	60.64705882	55	4	17	14	10/22/2015	1/11/2016	81	M	52
Limber	CaveMtn	CVL	CVL02	NV	60.64705882	55	4	17	14	10/22/2015	1/11/2016	81	M	52
Limber	CaveMtn	CVL	CVL02	NV	60.64705882	55	4	17	14	10/22/2015	1/11/2016	81	M	56
Limber	CaveMtn	CVL	CVL02	NV	60.64705882	55	4	17	14	10/22/2015	1/11/2016	81	F	57
Limber	CaveMtn	CVL	CVL02	NV	60.64705882	55	4	17	14	10/22/2015	1/11/2016	81	M	58
Limber	CaveMtn	CVL	CVL02	NV	60.64705882	55	4	17	14	10/22/2015	1/11/2016	81	F	58
Limber	CaveMtn	CVL	CVL02	NV	60.64705882	55	4	17	14	10/22/2015	1/11/2016	81	F	59
Limber	CaveMtn	CVL	CVL02	NV	60.64705882	55	4	17	14	10/22/2015	1/11/2016	81	F	60
Limber	CaveMtn	CVL	CVL02	NV	60.64705882	55	4	17	14	10/22/2015	1/11/2016	81	F	61
Limber	CaveMtn	CVL	CVL02	NV	60.64705882	55	4	17	14	10/22/2015	1/11/2016	81	F	62
Limber	CaveMtn	CVL	CVL02	NV	60.64705882	55	4	17	14	10/22/2015	1/11/2016	81	F	63
Limber	CaveMtn	CVL	CVL02	NV	60.64705882	55	4	17	14	10/22/2015	1/12/2016	82	M	48
Limber	CaveMtn	CVL	CVL02	NV	60.64705882	55	4	17	14	10/22/2015	1/12/2016	82	M	51
Limber	CaveMtn	CVL	CVL02	NV	60.64705882	55	4	17	14	10/22/2015	1/12/2016	82	M	53
Limber	CaveMtn	CVL	CVL02	NV	60.64705882	55	4	17	14	10/22/2015	1/12/2016	82	M	54
Limber	CaveMtn	CVL	CVL02	NV	60.64705882	55	4	17	14	10/22/2015	1/12/2016	82	F	55
Limber	CaveMtn	CVL	CVL02	NV	60.64705882	55	4	17	14	10/22/2015	1/12/2016	82	F	58
Limber	CaveMtn	CVL	CVL02	NV	60.64705882	55	4	17	14	10/22/2015	1/12/2016	82	F	61
Limber	CaveMtn	CVL	CVL02	NV	60.64705882	55	4	17	14	10/22/2015	1/12/2016	82	F	62
Limber	CaveMtn	CVL	CVL02	NV	60.64705882	55	4	17	14	10/22/2015	1/13/2016	83	M	50
Limber	CaveMtn	CVL	CVL02	NV	60.64705882	55	4	17	14	10/22/2015	1/13/2016	83	M	50
Limber	CaveMtn	CVL	CVL02	NV	60.64705882	55	4	17	14	10/22/2015	1/13/2016	83	F	52
Limber	CaveMtn	CVL	CVL02	NV	60.64705882	55	4	17	14	10/22/2015	1/13/2016	83	M	53
Limber	CaveMtn	CVL	CVL02	NV	60.64705882	55	4	17	14	10/22/2015	1/13/2016	83	M	55
Limber	CaveMtn	CVL	CVL02	NV	60.64705882	55	4	17	14	10/22/2015	1/13/2016	83	M	55
Limber	CaveMtn	CVL	CVL02	NV	60.64705882	55	4	17	14	10/22/2015	1/13/2016	83	F	55
Limber	CaveMtn	CVL	CVL02	NV	60.64705882	55	4	17	14	10/22/2015	1/13/2016	83	F	60
Limber	CaveMtn	CVL	CVL02	NV	60.64705882	55	4	17	14	10/22/2015	1/13/2016	83	F	64
Limber	CaveMtn	CVL	CVL02	NV	60.64705882	55	4	17	14	10/22/2015	1/13/2016	83	F	64
Limber	CaveMtn	CVL	CVL02	NV	60.64705882	55	4	17	14	10/22/2015	1/14/2016	84	M	47
Limber	CaveMtn	CVL	CVL02	NV	60.64705882	55	4	17	14	10/22/2015	1/14/2016	84	M	52
Limber	CaveMtn	CVL	CVL02	NV	60.64705882	55	4	17	14	10/22/2015	1/14/2016	84	M	52
Limber	CaveMtn	CVL	CVL02	NV	60.64705882	55	4	17	14	10/22/2015	1/14/2016	84	F	53
Limber	CaveMtn	CVL	CVL02	NV	60.64705882	55	4	17	14	10/22/2015	1/14/2016	84	M	55
Limber	CaveMtn	CVL	CVL02	NV	60.64705882	55	4	17	14	10/22/2015	1/14/2016	84	F	55
Limber	CaveMtn	CVL	CVL02	NV	60.64705882	55	4	17	14	10/22/2015	1/14/2016	84	M	57
Limber	CaveMtn	CVL	CVL02	NV	60.64705882	55	4	17	14	10/22/2015	1/14/2016	84	F	58
Limber	CaveMtn	CVL	CVL02	NV	60.64705882	55	4	17	14	10/22/2015	1/14/2016	84	F	58
Limber	CaveMtn	CVL	CVL02	NV	60.64705882	55	4	17	14	10/22/2015	1/14/2016	84	M	60
Limber	CaveMtn	CVL	CVL02	NV	60.64705882	55	4	17	14	10/22/2015	1/14/2016	84	F	60
Limber	CaveMtn	CVL	CVL02	NV	60.64705882	55	4	17	14	10/22/2015	1/15/2016	85	M	48
Limber	CaveMtn	CVL	CVL02	NV	60.64705882	55	4	17	14	10/22/2015	1/15/2016	85	M	51
Limber	CaveMtn	CVL	CVL02	NV	60.64705882	55	4	17	14	10/22/2015	1/15/2016	85	M	54
Limber	CaveMtn	CVL	CVL02	NV	60.64705882	55	4	17	14	10/22/2015	1/15/2016	85	F	54
Limber	CaveMtn	CVL	CVL02	NV	60.64705882	55	4	17	14	10/22/2015	1/15/2016	85	F	58
Limber	CaveMtn	CVL	CVL02	NV	60.64705882	55	4	17	14	10/22/2015	1/15/2016	85	F	62
Limber	CaveMtn	CVL	CVL02	NV	60.64705882	55	4	17	14	10/22/2015	1/15/2016	85	F	65
Limber	CaveMtn	CVL	CVL02	NV	60.64705882	55	4	17	14	10/22/2015	1/16/2016	86	M	48
Limber	CaveMtn	CVL	CVL02	NV	60.64705882	55	4	17	14	10/22/2015	1/16/2016	86	M	49
Limber	CaveMtn	CVL	CVL02	NV	60.64705882	55	4	17	14	10/22/2015	1/16/2016	86	M	51
Limber	CaveMtn	CVL	CVL02	NV	60.64705882	55	4	17	14	10/22/2015	1/16/2016	86	F	53
Limber	CaveMtn	CVL	CVL02	NV	60.64705882	55	4	17	14	10/22/2015	1/16/2016	86	M	55
Limber	CaveMtn	CVL	CVL02	NV	60.64705882	55	4	17	14	10/22/2015	1/16/2016	86	M	55
Limber	CaveMtn	CVL	CVL02	NV	60.64705882	55	4	17	14	10/22/2015	1/16/2016	86	M	56
Limber	CaveMtn	CVL	CVL02	NV	60.64705882	55	4	17	14	10/22/2015	1/16/2016	86	F	59
Limber	CaveMtn	CVL	CVL02	NV	60.64705882	55	4	17	14	10/22/2015	1/16/2016	86	F	65
Limber	CaveMtn	CVL	CVL02	NV	60.64705882	55	4	17	14	10/22/2015	1/17/2016	87	M	48
Limber	CaveMtn	CVL	CVL02	NV	60.64705882	55	4	17	14	10/22/2015	1/17/2016	87	M	51
Limber	CaveMtn	CVL	CVL02	NV	60.64705882	55	4	17	14	10/22/2015	1/17/2016	87	F	52
Limber	CaveMtn	CVL	CVL02	NV	60.64705882	55	4	17	14	10/22/2015	1/17/2016	87	M	54
Limber	CaveMtn	CVL	CVL02	NV	60.64705882	55	4	17	14	10/22/2015	1/17/2016	87	M	54
Limber	CaveMtn	CVL	CVL02	NV	60.64705882	55	4	17	14	10/22/2015	1/17/2016	87	M	54
Limber	CaveMtn	CVL	CVL02	NV	60.64705882	55	4	17	14	10/22/2015	1/17/2016	87	F	57
Limber	CaveMtn	CVL	CVL02	NV	60.64705882	55	4	17	14	10/22/2015	1/17/2016	87	F	58
Limber	CaveMtn	CVL	CVL02	NV	60.64705882	55	4	17	14	10/22/2015	1/17/2016	87	F	59
Limber	CaveMtn	CVL	CVL02	NV	60.64705882	55	4	17	14	10/22/2015	1/17/2016	87	F	62
Limber	CaveMtn	CVL	CVL02	NV	60.64705882	55	4	17	14	10/22/2015	1/17/2016	87	F	63
Limber	CaveMtn	CVL	CVL02	NV	60.64705882	55	4	17	14	10/22/2015	1/18/2016	88	M	48
Limber	CaveMtn	CVL	CVL02	NV	60.64705882	55	4	17	14	10/22/2015	1/18/2016	88	F	54
Limber	CaveMtn	CVL	CVL02	NV	60.64705882	55	4	17	14	10/22/2015	1/18/2016	88	M	55
Limber	CaveMtn	CVL	CVL02	NV	60.64705882	55	4	17	14	10/22/2015	1/18/2016	88	M	56
Limber	CaveMtn	CVL	CVL02	NV	60.64705882	55	4	17	14	10/22/2015	1/18/2016	88	F	57
Limber	CaveMtn	CVL	CVL02	NV	60.64705882	55	4	17	14	10/22/2015	1/18/2016	88	F	58
Limber	CaveMtn	CVL	CVL02	NV	60.64705882	55	4	17	14	10/22/2015	1/18/2016	88	F	61
Limber	CaveMtn	CVL	CVL02	NV	60.64705882	55	4	17	14	10/22/2015	1/18/2016	88	F	65
Limber	CaveMtn	CVL	CVL02	NV	60.64705882	55	4	17	14	10/22/2015	1/19/2016	89	M	45
Limber	CaveMtn	CVL	CVL02	NV	60.64705882	55	4	17	14	10/22/2015	1/19/2016	89	M	46
Limber	CaveMtn	CVL	CVL02	NV	60.64705882	55	4	17	14	10/22/2015	1/19/2016	89	M	52
Limber	CaveMtn	CVL	CVL02	NV	60.64705882	55	4	17	14	10/22/2015	1/19/2016	89	M	52
Limber	CaveMtn	CVL	CVL02	NV	60.64705882	55	4	17	14	10/22/2015	1/19/2016	89	F	61
Limber	CaveMtn	CVL	CVL02	NV	60.64705882	55	4	17	14	10/22/2015	1/19/2016	89	F	62
Limber	CaveMtn	CVL	CVL02	NV	60.64705882	55	4	17	14	10/22/2015	1/19/2016	89	F	66
Limber	CaveMtn	CVL	CVL02	NV	60.64705882	55	4	17	14	10/22/2015	1/20/2016	90	M	53
Limber	CaveMtn	CVL	CVL02	NV	60.64705882	55	4	17	14	10/22/2015	1/20/2016	90	F	56
Limber	CaveMtn	CVL	CVL02	NV	60.64705882	55	4	17	14	10/22/2015	1/20/2016	90	F	60
Limber	CaveMtn	CVL	CVL02	NV	60.64705882	55	4	17	14	10/22/2015	1/21/2016	91	M	50
Limber	CaveMtn	CVL	CVL02	NV	60.64705882	55	4	17	14	10/22/2015	1/21/2016	91	M	51
Limber	CaveMtn	CVL	CVL02	NV	60.64705882	55	4	17	14	10/22/2015	1/21/2016	91	F	53
Limber	CaveMtn	CVL	CVL02	NV	60.64705882	55	4	17	14	10/22/2015	1/21/2016	91	F	60
Limber	CaveMtn	CVL	CVL02	NV	60.64705882	55	4	17	14	10/22/2015	1/22/2016	92	M	49
Limber	CaveMtn	CVL	CVL02	NV	60.64705882	55	4	17	14	10/22/2015	1/22/2016	92	M	50
Limber	CaveMtn	CVL	CVL02	NV	60.64705882	55	4	17	14	10/22/2015	1/22/2016	92	M	52
Limber	CaveMtn	CVL	CVL02	NV	60.64705882	55	4	17	14	10/22/2015	1/22/2016	92	M	53
Limber	CaveMtn	CVL	CVL02	NV	60.64705882	55	4	17	14	10/22/2015	1/22/2016	92	M	54
Limber	CaveMtn	CVL	CVL02	NV	60.64705882	55	4	17	14	10/22/2015	1/22/2016	92	M	54
Limber	CaveMtn	CVL	CVL02	NV	60.64705882	55	4	17	14	10/22/2015	1/22/2016	92	M	55
Limber	CaveMtn	CVL	CVL02	NV	60.64705882	55	4	17	14	10/22/2015	1/22/2016	92	F	60
Limber	CaveMtn	CVL	CVL02	NV	60.64705882	55	4	17	14	10/22/2015	1/23/2016	93	M	51
Limber	CaveMtn	CVL	CVL02	NV	60.64705882	55	4	17	14	10/22/2015	1/23/2016	93	M	53
Limber	CaveMtn	CVL	CVL02	NV	60.64705882	55	4	17	14	10/22/2015	1/24/2016	94	F	58
Limber	CaveMtn	CVL	CVL02	NV	60.64705882	55	4	17	14	10/22/2015	1/24/2016	94	F	59
Limber	CaveMtn	CVL	CVL02	NV	60.64705882	55	4	17	14	10/22/2015	1/24/2016	94	F	60
Limber	CaveMtn	CVL	CVL02	NV	60.64705882	55	4	17	14	10/22/2015	1/24/2016	94	F	60
Limber	CaveMtn	CVL	CVL02	NV	60.64705882	55	4	17	14	10/22/2015	1/24/2016	94	F	65
Limber	CaveMtn	CVL	CVL02	NV	60.64705882	55	4	17	14	10/22/2015	1/25/2016	95	M	44
Limber	CaveMtn	CVL	CVL02	NV	60.64705882	55	4	17	14	10/22/2015	1/25/2016	95	M	52
Limber	CaveMtn	CVL	CVL02	NV	60.64705882	55	4	17	14	10/22/2015	1/25/2016	95	M	54
Limber	CaveMtn	CVL	CVL02	NV	60.64705882	55	4	17	14	10/22/2015	1/26/2016	96	F	58
Limber	CaveMtn	CVL	CVL02	NV	60.64705882	55	4	17	14	10/22/2015	1/26/2016	96	F	59
Limber	CaveMtn	CVL	CVL02	NV	60.64705882	55	4	17	14	10/22/2015	1/27/2016	97	F	54
Limber	CaveMtn	CVL	CVL02	NV	60.64705882	55	4	17	14	10/22/2015	1/27/2016	97	M	55
Limber	CaveMtn	CVL	CVL02	NV	60.64705882	55	4	17	14	10/22/2015	1/27/2016	97	F	60
Limber	CaveMtn	CVL	CVL02	NV	60.64705882	55	4	17	14	10/22/2015	1/28/2016	98	M	50
Limber	CaveMtn	CVL	CVL02	NV	60.64705882	55	4	17	14	10/22/2015	1/28/2016	98	M	50
Limber	CaveMtn	CVL	CVL02	NV	60.64705882	55	4	17	14	10/22/2015	1/28/2016	98	F	52
Limber	CaveMtn	CVL	CVL02	NV	60.64705882	55	4	17	14	10/22/2015	1/28/2016	98	M	55
Limber	CaveMtn	CVL	CVL02	NV	60.64705882	55	4	17	14	10/22/2015	1/29/2016	99	M	55
Limber	CaveMtn	CVL	CVL02	NV	60.64705882	55	4	17	14	10/22/2015	1/29/2016	99	M	57
Limber	CaveMtn	CVL	CVL02	NV	60.64705882	55	4	17	14	10/22/2015	1/31/2016	101	F	50
Limber	CaveMtn	CVL	CVL02	NV	60.64705882	55	4	17	14	10/22/2015	1/31/2016	101	M	56
Limber	CaveMtn	CVL	CVL02	NV	60.64705882	55	4	17	14	10/22/2015	1/31/2016	101	M	57
Limber	CaveMtn	CVL	CVL02	NV	60.64705882	55	4	17	14	10/22/2015	1/31/2016	101	F	61
Limber	CaveMtn	CVL	CVL02	NV	60.64705882	55	4	17	14	10/22/2015	2/1/2016	102	M	41
Limber	CaveMtn	CVL	CVL02	NV	60.64705882	55	4	17	14	10/22/2015	2/2/2016	103	M	47
Limber	CaveMtn	CVL	CVL02	NV	60.64705882	55	4	17	14	10/22/2015	2/4/2016	105	F	54
Limber	CaveMtn	CVL	CVL02	NV	60.64705882	55	4	17	14	10/22/2015	2/4/2016	105	M	56
Limber	CaveMtn	CVL	CVL02	NV	60.64705882	55	4	17	14	10/22/2015	2/4/2016	105	F	59
Limber	CaveMtn	CVL	CVL02	NV	60.64705882	55	4	17	14	10/22/2015	2/6/2016	107	M	53
Limber	CaveMtn	CVL	CVL02	NV	60.64705882	55	4	17	14	10/22/2015	2/7/2016	108	M	46
Limber	CaveMtn	CVL	CVL02	NV	60.64705882	55	4	17	14	10/22/2015	2/12/2016	113	M	47
Limber	CaveMtn	CVL	CVL02	NV	60.64705882	55	4	17	14	10/22/2015	2/14/2016	115	M	50
Limber	CaveMtn	CVL	CVL02	NV	60.64705882	55	4	17	14	10/22/2015	2/14/2016	115	M	51
Limber	CaveMtn	CVL	CVL02	NV	60.64705882	55	4	17	14	10/22/2015	2/18/2016	119	M	56
Limber	CaveMtn	CVL	CVL03	NV	60.53333333	53.33333333	3	15	13	10/27/2015	12/24/2015	58	F	62
Limber	CaveMtn	CVL	CVL03	NV	60.53333333	53.33333333	3	15	13	10/27/2015	12/24/2015	58	F	62
Limber	CaveMtn	CVL	CVL03	NV	60.53333333	53.33333333	3	15	13	10/27/2015	12/25/2015	59	M	54
Limber	CaveMtn	CVL	CVL03	NV	60.53333333	53.33333333	3	15	13	10/27/2015	12/25/2015	59	M	55
Limber	CaveMtn	CVL	CVL03	NV	60.53333333	53.33333333	3	15	13	10/27/2015	12/25/2015	59	M	55
Limber	CaveMtn	CVL	CVL03	NV	60.53333333	53.33333333	3	15	13	10/27/2015	12/25/2015	59	F	56
Limber	CaveMtn	CVL	CVL03	NV	60.53333333	53.33333333	3	15	13	10/27/2015	12/25/2015	59	F	60
Limber	CaveMtn	CVL	CVL03	NV	60.53333333	53.33333333	3	15	13	10/27/2015	12/25/2015	59	F	60
Limber	CaveMtn	CVL	CVL03	NV	60.53333333	53.33333333	3	15	13	10/27/2015	12/25/2015	59	F	61
Limber	CaveMtn	CVL	CVL03	NV	60.53333333	53.33333333	3	15	13	10/27/2015	12/25/2015	59	F	65
Limber	CaveMtn	CVL	CVL03	NV	60.53333333	53.33333333	3	15	13	10/27/2015	12/26/2015	60	F	50
Limber	CaveMtn	CVL	CVL03	NV	60.53333333	53.33333333	3	15	13	10/27/2015	12/26/2015	60	F	60
Limber	CaveMtn	CVL	CVL03	NV	60.53333333	53.33333333	3	15	13	10/27/2015	12/26/2015	60	F	61
Limber	CaveMtn	CVL	CVL03	NV	60.53333333	53.33333333	3	15	13	10/27/2015	12/26/2015	60	F	62
Limber	CaveMtn	CVL	CVL03	NV	60.53333333	53.33333333	3	15	13	10/27/2015	12/27/2015	61	M	53
Limber	CaveMtn	CVL	CVL03	NV	60.53333333	53.33333333	3	15	13	10/27/2015	12/27/2015	61	M	53
Limber	CaveMtn	CVL	CVL03	NV	60.53333333	53.33333333	3	15	13	10/27/2015	12/27/2015	61	M	53
Limber	CaveMtn	CVL	CVL03	NV	60.53333333	53.33333333	3	15	13	10/27/2015	12/27/2015	61	M	55
Limber	CaveMtn	CVL	CVL03	NV	60.53333333	53.33333333	3	15	13	10/27/2015	12/27/2015	61	M	56
Limber	CaveMtn	CVL	CVL03	NV	60.53333333	53.33333333	3	15	13	10/27/2015	12/27/2015	61	M	56
Limber	CaveMtn	CVL	CVL03	NV	60.53333333	53.33333333	3	15	13	10/27/2015	12/27/2015	61	M	56
Limber	CaveMtn	CVL	CVL03	NV	60.53333333	53.33333333	3	15	13	10/27/2015	12/27/2015	61	F	58
Limber	CaveMtn	CVL	CVL03	NV	60.53333333	53.33333333	3	15	13	10/27/2015	12/27/2015	61	F	62
Limber	CaveMtn	CVL	CVL03	NV	60.53333333	53.33333333	3	15	13	10/27/2015	12/27/2015	61	F	62
Limber	CaveMtn	CVL	CVL03	NV	60.53333333	53.33333333	3	15	13	10/27/2015	12/27/2015	61	F	63
Limber	CaveMtn	CVL	CVL03	NV	60.53333333	53.33333333	3	15	13	10/27/2015	12/27/2015	61	F	64
Limber	CaveMtn	CVL	CVL03	NV	60.53333333	53.33333333	3	15	13	10/27/2015	12/28/2015	62	M	47
Limber	CaveMtn	CVL	CVL03	NV	60.53333333	53.33333333	3	15	13	10/27/2015	12/28/2015	62	M	50
Limber	CaveMtn	CVL	CVL03	NV	60.53333333	53.33333333	3	15	13	10/27/2015	12/28/2015	62	M	52
Limber	CaveMtn	CVL	CVL03	NV	60.53333333	53.33333333	3	15	13	10/27/2015	12/28/2015	62	M	55
Limber	CaveMtn	CVL	CVL03	NV	60.53333333	53.33333333	3	15	13	10/27/2015	12/28/2015	62	M	55
Limber	CaveMtn	CVL	CVL03	NV	60.53333333	53.33333333	3	15	13	10/27/2015	12/28/2015	62	F	55
Limber	CaveMtn	CVL	CVL03	NV	60.53333333	53.33333333	3	15	13	10/27/2015	12/28/2015	62	M	57
Limber	CaveMtn	CVL	CVL03	NV	60.53333333	53.33333333	3	15	13	10/27/2015	12/28/2015	62	M	57
Limber	CaveMtn	CVL	CVL03	NV	60.53333333	53.33333333	3	15	13	10/27/2015	12/28/2015	62	F	59
Limber	CaveMtn	CVL	CVL03	NV	60.53333333	53.33333333	3	15	13	10/27/2015	12/28/2015	62	F	60
Limber	CaveMtn	CVL	CVL03	NV	60.53333333	53.33333333	3	15	13	10/27/2015	12/28/2015	62	F	61
Limber	CaveMtn	CVL	CVL03	NV	60.53333333	53.33333333	3	15	13	10/27/2015	12/28/2015	62	F	63
Limber	CaveMtn	CVL	CVL03	NV	60.53333333	53.33333333	3	15	13	10/27/2015	12/28/2015	62	F	63
Limber	CaveMtn	CVL	CVL03	NV	60.53333333	53.33333333	3	15	13	10/27/2015	12/29/2015	63	M	50
Limber	CaveMtn	CVL	CVL03	NV	60.53333333	53.33333333	3	15	13	10/27/2015	12/29/2015	63	M	50
Limber	CaveMtn	CVL	CVL03	NV	60.53333333	53.33333333	3	15	13	10/27/2015	12/29/2015	63	M	50
Limber	CaveMtn	CVL	CVL03	NV	60.53333333	53.33333333	3	15	13	10/27/2015	12/29/2015	63	M	52
Limber	CaveMtn	CVL	CVL03	NV	60.53333333	53.33333333	3	15	13	10/27/2015	12/29/2015	63	M	52
Limber	CaveMtn	CVL	CVL03	NV	60.53333333	53.33333333	3	15	13	10/27/2015	12/29/2015	63	M	52
Limber	CaveMtn	CVL	CVL03	NV	60.53333333	53.33333333	3	15	13	10/27/2015	12/29/2015	63	M	53
Limber	CaveMtn	CVL	CVL03	NV	60.53333333	53.33333333	3	15	13	10/27/2015	12/29/2015	63	M	53
Limber	CaveMtn	CVL	CVL03	NV	60.53333333	53.33333333	3	15	13	10/27/2015	12/29/2015	63	M	53
Limber	CaveMtn	CVL	CVL03	NV	60.53333333	53.33333333	3	15	13	10/27/2015	12/29/2015	63	M	55
Limber	CaveMtn	CVL	CVL03	NV	60.53333333	53.33333333	3	15	13	10/27/2015	12/29/2015	63	M	55
Limber	CaveMtn	CVL	CVL03	NV	60.53333333	53.33333333	3	15	13	10/27/2015	12/29/2015	63	M	55
Limber	CaveMtn	CVL	CVL03	NV	60.53333333	53.33333333	3	15	13	10/27/2015	12/29/2015	63	F	55
Limber	CaveMtn	CVL	CVL03	NV	60.53333333	53.33333333	3	15	13	10/27/2015	12/29/2015	63	F	56
Limber	CaveMtn	CVL	CVL03	NV	60.53333333	53.33333333	3	15	13	10/27/2015	12/29/2015	63	F	57
Limber	CaveMtn	CVL	CVL03	NV	60.53333333	53.33333333	3	15	13	10/27/2015	12/29/2015	63	F	58
Limber	CaveMtn	CVL	CVL03	NV	60.53333333	53.33333333	3	15	13	10/27/2015	12/29/2015	63	F	60
Limber	CaveMtn	CVL	CVL03	NV	60.53333333	53.33333333	3	15	13	10/27/2015	12/29/2015	63	F	60
Limber	CaveMtn	CVL	CVL03	NV	60.53333333	53.33333333	3	15	13	10/27/2015	12/29/2015	63	F	62
Limber	CaveMtn	CVL	CVL03	NV	60.53333333	53.33333333	3	15	13	10/27/2015	12/29/2015	63	F	62
Limber	CaveMtn	CVL	CVL03	NV	60.53333333	53.33333333	3	15	13	10/27/2015	12/29/2015	63	F	62
Limber	CaveMtn	CVL	CVL03	NV	60.53333333	53.33333333	3	15	13	10/27/2015	12/29/2015	63	F	63
Limber	CaveMtn	CVL	CVL03	NV	60.53333333	53.33333333	3	15	13	10/27/2015	12/29/2015	63	F	63
Limber	CaveMtn	CVL	CVL03	NV	60.53333333	53.33333333	3	15	13	10/27/2015	12/30/2015	64	M	50
Limber	CaveMtn	CVL	CVL03	NV	60.53333333	53.33333333	3	15	13	10/27/2015	12/30/2015	64	M	50
Limber	CaveMtn	CVL	CVL03	NV	60.53333333	53.33333333	3	15	13	10/27/2015	12/30/2015	64	M	51
Limber	CaveMtn	CVL	CVL03	NV	60.53333333	53.33333333	3	15	13	10/27/2015	12/30/2015	64	M	52
Limber	CaveMtn	CVL	CVL03	NV	60.53333333	53.33333333	3	15	13	10/27/2015	12/30/2015	64	M	54
Limber	CaveMtn	CVL	CVL03	NV	60.53333333	53.33333333	3	15	13	10/27/2015	12/30/2015	64	M	54
Limber	CaveMtn	CVL	CVL03	NV	60.53333333	53.33333333	3	15	13	10/27/2015	12/30/2015	64	M	55
Limber	CaveMtn	CVL	CVL03	NV	60.53333333	53.33333333	3	15	13	10/27/2015	12/30/2015	64	M	55
Limber	CaveMtn	CVL	CVL03	NV	60.53333333	53.33333333	3	15	13	10/27/2015	12/30/2015	64	F	56
Limber	CaveMtn	CVL	CVL03	NV	60.53333333	53.33333333	3	15	13	10/27/2015	12/30/2015	64	M	57
Limber	CaveMtn	CVL	CVL03	NV	60.53333333	53.33333333	3	15	13	10/27/2015	12/30/2015	64	M	57
Limber	CaveMtn	CVL	CVL03	NV	60.53333333	53.33333333	3	15	13	10/27/2015	12/30/2015	64	M	57
Limber	CaveMtn	CVL	CVL03	NV	60.53333333	53.33333333	3	15	13	10/27/2015	12/30/2015	64	F	57
Limber	CaveMtn	CVL	CVL03	NV	60.53333333	53.33333333	3	15	13	10/27/2015	12/30/2015	64	F	57
Limber	CaveMtn	CVL	CVL03	NV	60.53333333	53.33333333	3	15	13	10/27/2015	12/30/2015	64	F	58
Limber	CaveMtn	CVL	CVL03	NV	60.53333333	53.33333333	3	15	13	10/27/2015	12/30/2015	64	F	58
Limber	CaveMtn	CVL	CVL03	NV	60.53333333	53.33333333	3	15	13	10/27/2015	12/30/2015	64	F	58
Limber	CaveMtn	CVL	CVL03	NV	60.53333333	53.33333333	3	15	13	10/27/2015	12/30/2015	64	F	58
Limber	CaveMtn	CVL	CVL03	NV	60.53333333	53.33333333	3	15	13	10/27/2015	12/30/2015	64	F	59
Limber	CaveMtn	CVL	CVL03	NV	60.53333333	53.33333333	3	15	13	10/27/2015	12/30/2015	64	F	59
Limber	CaveMtn	CVL	CVL03	NV	60.53333333	53.33333333	3	15	13	10/27/2015	12/30/2015	64	F	59
Limber	CaveMtn	CVL	CVL03	NV	60.53333333	53.33333333	3	15	13	10/27/2015	12/30/2015	64	F	59
Limber	CaveMtn	CVL	CVL03	NV	60.53333333	53.33333333	3	15	13	10/27/2015	12/30/2015	64	F	60
Limber	CaveMtn	CVL	CVL03	NV	60.53333333	53.33333333	3	15	13	10/27/2015	12/30/2015	64	F	60
Limber	CaveMtn	CVL	CVL03	NV	60.53333333	53.33333333	3	15	13	10/27/2015	12/30/2015	64	F	60
Limber	CaveMtn	CVL	CVL03	NV	60.53333333	53.33333333	3	15	13	10/27/2015	12/30/2015	64	F	60
Limber	CaveMtn	CVL	CVL03	NV	60.53333333	53.33333333	3	15	13	10/27/2015	12/30/2015	64	F	61
Limber	CaveMtn	CVL	CVL03	NV	60.53333333	53.33333333	3	15	13	10/27/2015	12/30/2015	64	F	62
Limber	CaveMtn	CVL	CVL03	NV	60.53333333	53.33333333	3	15	13	10/27/2015	12/30/2015	64	F	67
Limber	CaveMtn	CVL	CVL03	NV	60.53333333	53.33333333	3	15	13	10/27/2015	12/31/2015	65	M	51
Limber	CaveMtn	CVL	CVL03	NV	60.53333333	53.33333333	3	15	13	10/27/2015	12/31/2015	65	M	51
Limber	CaveMtn	CVL	CVL03	NV	60.53333333	53.33333333	3	15	13	10/27/2015	12/31/2015	65	M	54
Limber	CaveMtn	CVL	CVL03	NV	60.53333333	53.33333333	3	15	13	10/27/2015	12/31/2015	65	M	54
Limber	CaveMtn	CVL	CVL03	NV	60.53333333	53.33333333	3	15	13	10/27/2015	12/31/2015	65	M	55
Limber	CaveMtn	CVL	CVL03	NV	60.53333333	53.33333333	3	15	13	10/27/2015	12/31/2015	65	M	55
Limber	CaveMtn	CVL	CVL03	NV	60.53333333	53.33333333	3	15	13	10/27/2015	12/31/2015	65	F	56
Limber	CaveMtn	CVL	CVL03	NV	60.53333333	53.33333333	3	15	13	10/27/2015	12/31/2015	65	F	56
Limber	CaveMtn	CVL	CVL03	NV	60.53333333	53.33333333	3	15	13	10/27/2015	12/31/2015	65	M	57
Limber	CaveMtn	CVL	CVL03	NV	60.53333333	53.33333333	3	15	13	10/27/2015	12/31/2015	65	F	57
Limber	CaveMtn	CVL	CVL03	NV	60.53333333	53.33333333	3	15	13	10/27/2015	12/31/2015	65	F	57
Limber	CaveMtn	CVL	CVL03	NV	60.53333333	53.33333333	3	15	13	10/27/2015	12/31/2015	65	F	58
Limber	CaveMtn	CVL	CVL03	NV	60.53333333	53.33333333	3	15	13	10/27/2015	12/31/2015	65	F	58
Limber	CaveMtn	CVL	CVL03	NV	60.53333333	53.33333333	3	15	13	10/27/2015	12/31/2015	65	F	59
Limber	CaveMtn	CVL	CVL03	NV	60.53333333	53.33333333	3	15	13	10/27/2015	12/31/2015	65	F	60
Limber	CaveMtn	CVL	CVL03	NV	60.53333333	53.33333333	3	15	13	10/27/2015	12/31/2015	65	F	61
Limber	CaveMtn	CVL	CVL03	NV	60.53333333	53.33333333	3	15	13	10/27/2015	12/31/2015	65	F	61
Limber	CaveMtn	CVL	CVL03	NV	60.53333333	53.33333333	3	15	13	10/27/2015	12/31/2015	65	F	63
Limber	CaveMtn	CVL	CVL03	NV	60.53333333	53.33333333	3	15	13	10/27/2015	12/31/2015	65	F	63
Limber	CaveMtn	CVL	CVL03	NV	60.53333333	53.33333333	3	15	13	10/27/2015	12/31/2015	65	F	63
Limber	CaveMtn	CVL	CVL03	NV	60.53333333	53.33333333	3	15	13	10/27/2015	1/1/2016	66	M	50
Limber	CaveMtn	CVL	CVL03	NV	60.53333333	53.33333333	3	15	13	10/27/2015	1/1/2016	66	M	50
Limber	CaveMtn	CVL	CVL03	NV	60.53333333	53.33333333	3	15	13	10/27/2015	1/1/2016	66	M	50
Limber	CaveMtn	CVL	CVL03	NV	60.53333333	53.33333333	3	15	13	10/27/2015	1/1/2016	66	M	50
Limber	CaveMtn	CVL	CVL03	NV	60.53333333	53.33333333	3	15	13	10/27/2015	1/1/2016	66	M	51
Limber	CaveMtn	CVL	CVL03	NV	60.53333333	53.33333333	3	15	13	10/27/2015	1/1/2016	66	M	52
Limber	CaveMtn	CVL	CVL03	NV	60.53333333	53.33333333	3	15	13	10/27/2015	1/1/2016	66	M	52
Limber	CaveMtn	CVL	CVL03	NV	60.53333333	53.33333333	3	15	13	10/27/2015	1/1/2016	66	M	53
Limber	CaveMtn	CVL	CVL03	NV	60.53333333	53.33333333	3	15	13	10/27/2015	1/1/2016	66	M	53
Limber	CaveMtn	CVL	CVL03	NV	60.53333333	53.33333333	3	15	13	10/27/2015	1/1/2016	66	M	53
Limber	CaveMtn	CVL	CVL03	NV	60.53333333	53.33333333	3	15	13	10/27/2015	1/1/2016	66	M	53
Limber	CaveMtn	CVL	CVL03	NV	60.53333333	53.33333333	3	15	13	10/27/2015	1/1/2016	66	M	55
Limber	CaveMtn	CVL	CVL03	NV	60.53333333	53.33333333	3	15	13	10/27/2015	1/1/2016	66	M	55
Limber	CaveMtn	CVL	CVL03	NV	60.53333333	53.33333333	3	15	13	10/27/2015	1/1/2016	66	M	55
Limber	CaveMtn	CVL	CVL03	NV	60.53333333	53.33333333	3	15	13	10/27/2015	1/1/2016	66	M	55
Limber	CaveMtn	CVL	CVL03	NV	60.53333333	53.33333333	3	15	13	10/27/2015	1/1/2016	66	M	55
Limber	CaveMtn	CVL	CVL03	NV	60.53333333	53.33333333	3	15	13	10/27/2015	1/1/2016	66	M	55
Limber	CaveMtn	CVL	CVL03	NV	60.53333333	53.33333333	3	15	13	10/27/2015	1/1/2016	66	F	55
Limber	CaveMtn	CVL	CVL03	NV	60.53333333	53.33333333	3	15	13	10/27/2015	1/1/2016	66	M	56
Limber	CaveMtn	CVL	CVL03	NV	60.53333333	53.33333333	3	15	13	10/27/2015	1/1/2016	66	M	56
Limber	CaveMtn	CVL	CVL03	NV	60.53333333	53.33333333	3	15	13	10/27/2015	1/1/2016	66	M	56
Limber	CaveMtn	CVL	CVL03	NV	60.53333333	53.33333333	3	15	13	10/27/2015	1/1/2016	66	F	56
Limber	CaveMtn	CVL	CVL03	NV	60.53333333	53.33333333	3	15	13	10/27/2015	1/1/2016	66	M	57
Limber	CaveMtn	CVL	CVL03	NV	60.53333333	53.33333333	3	15	13	10/27/2015	1/1/2016	66	M	57
Limber	CaveMtn	CVL	CVL03	NV	60.53333333	53.33333333	3	15	13	10/27/2015	1/1/2016	66	F	58
Limber	CaveMtn	CVL	CVL03	NV	60.53333333	53.33333333	3	15	13	10/27/2015	1/1/2016	66	F	58
Limber	CaveMtn	CVL	CVL03	NV	60.53333333	53.33333333	3	15	13	10/27/2015	1/1/2016	66	F	59
Limber	CaveMtn	CVL	CVL03	NV	60.53333333	53.33333333	3	15	13	10/27/2015	1/1/2016	66	F	59
Limber	CaveMtn	CVL	CVL03	NV	60.53333333	53.33333333	3	15	13	10/27/2015	1/1/2016	66	M	60
Limber	CaveMtn	CVL	CVL03	NV	60.53333333	53.33333333	3	15	13	10/27/2015	1/1/2016	66	F	60
Limber	CaveMtn	CVL	CVL03	NV	60.53333333	53.33333333	3	15	13	10/27/2015	1/1/2016	66	F	60
Limber	CaveMtn	CVL	CVL03	NV	60.53333333	53.33333333	3	15	13	10/27/2015	1/1/2016	66	F	60
Limber	CaveMtn	CVL	CVL03	NV	60.53333333	53.33333333	3	15	13	10/27/2015	1/1/2016	66	F	60
Limber	CaveMtn	CVL	CVL03	NV	60.53333333	53.33333333	3	15	13	10/27/2015	1/1/2016	66	F	60
Limber	CaveMtn	CVL	CVL03	NV	60.53333333	53.33333333	3	15	13	10/27/2015	1/1/2016	66	F	63
Limber	CaveMtn	CVL	CVL03	NV	60.53333333	53.33333333	3	15	13	10/27/2015	1/1/2016	66	F	65
Limber	CaveMtn	CVL	CVL03	NV	60.53333333	53.33333333	3	15	13	10/27/2015	1/2/2016	67	M	49
Limber	CaveMtn	CVL	CVL03	NV	60.53333333	53.33333333	3	15	13	10/27/2015	1/2/2016	67	M	50
Limber	CaveMtn	CVL	CVL03	NV	60.53333333	53.33333333	3	15	13	10/27/2015	1/2/2016	67	M	50
Limber	CaveMtn	CVL	CVL03	NV	60.53333333	53.33333333	3	15	13	10/27/2015	1/2/2016	67	M	50
Limber	CaveMtn	CVL	CVL03	NV	60.53333333	53.33333333	3	15	13	10/27/2015	1/2/2016	67	M	50
Limber	CaveMtn	CVL	CVL03	NV	60.53333333	53.33333333	3	15	13	10/27/2015	1/2/2016	67	M	51
Limber	CaveMtn	CVL	CVL03	NV	60.53333333	53.33333333	3	15	13	10/27/2015	1/2/2016	67	M	52
Limber	CaveMtn	CVL	CVL03	NV	60.53333333	53.33333333	3	15	13	10/27/2015	1/2/2016	67	M	52
Limber	CaveMtn	CVL	CVL03	NV	60.53333333	53.33333333	3	15	13	10/27/2015	1/2/2016	67	M	52
Limber	CaveMtn	CVL	CVL03	NV	60.53333333	53.33333333	3	15	13	10/27/2015	1/2/2016	67	M	53
Limber	CaveMtn	CVL	CVL03	NV	60.53333333	53.33333333	3	15	13	10/27/2015	1/2/2016	67	M	53
Limber	CaveMtn	CVL	CVL03	NV	60.53333333	53.33333333	3	15	13	10/27/2015	1/2/2016	67	M	53
Limber	CaveMtn	CVL	CVL03	NV	60.53333333	53.33333333	3	15	13	10/27/2015	1/2/2016	67	M	54
Limber	CaveMtn	CVL	CVL03	NV	60.53333333	53.33333333	3	15	13	10/27/2015	1/2/2016	67	M	54
Limber	CaveMtn	CVL	CVL03	NV	60.53333333	53.33333333	3	15	13	10/27/2015	1/2/2016	67	M	54
Limber	CaveMtn	CVL	CVL03	NV	60.53333333	53.33333333	3	15	13	10/27/2015	1/2/2016	67	M	55
Limber	CaveMtn	CVL	CVL03	NV	60.53333333	53.33333333	3	15	13	10/27/2015	1/2/2016	67	M	55
Limber	CaveMtn	CVL	CVL03	NV	60.53333333	53.33333333	3	15	13	10/27/2015	1/2/2016	67	M	55
Limber	CaveMtn	CVL	CVL03	NV	60.53333333	53.33333333	3	15	13	10/27/2015	1/2/2016	67	F	55
Limber	CaveMtn	CVL	CVL03	NV	60.53333333	53.33333333	3	15	13	10/27/2015	1/2/2016	67	M	56
Limber	CaveMtn	CVL	CVL03	NV	60.53333333	53.33333333	3	15	13	10/27/2015	1/2/2016	67	M	56
Limber	CaveMtn	CVL	CVL03	NV	60.53333333	53.33333333	3	15	13	10/27/2015	1/2/2016	67	F	56
Limber	CaveMtn	CVL	CVL03	NV	60.53333333	53.33333333	3	15	13	10/27/2015	1/2/2016	67	F	56
Limber	CaveMtn	CVL	CVL03	NV	60.53333333	53.33333333	3	15	13	10/27/2015	1/2/2016	67	M	57
Limber	CaveMtn	CVL	CVL03	NV	60.53333333	53.33333333	3	15	13	10/27/2015	1/2/2016	67	M	57
Limber	CaveMtn	CVL	CVL03	NV	60.53333333	53.33333333	3	15	13	10/27/2015	1/2/2016	67	F	57
Limber	CaveMtn	CVL	CVL03	NV	60.53333333	53.33333333	3	15	13	10/27/2015	1/2/2016	67	F	57
Limber	CaveMtn	CVL	CVL03	NV	60.53333333	53.33333333	3	15	13	10/27/2015	1/2/2016	67	F	57
Limber	CaveMtn	CVL	CVL03	NV	60.53333333	53.33333333	3	15	13	10/27/2015	1/2/2016	67	F	57
Limber	CaveMtn	CVL	CVL03	NV	60.53333333	53.33333333	3	15	13	10/27/2015	1/2/2016	67	F	58
Limber	CaveMtn	CVL	CVL03	NV	60.53333333	53.33333333	3	15	13	10/27/2015	1/2/2016	67	F	60
Limber	CaveMtn	CVL	CVL03	NV	60.53333333	53.33333333	3	15	13	10/27/2015	1/2/2016	67	F	60
Limber	CaveMtn	CVL	CVL03	NV	60.53333333	53.33333333	3	15	13	10/27/2015	1/2/2016	67	F	60
Limber	CaveMtn	CVL	CVL03	NV	60.53333333	53.33333333	3	15	13	10/27/2015	1/2/2016	67	F	60
Limber	CaveMtn	CVL	CVL03	NV	60.53333333	53.33333333	3	15	13	10/27/2015	1/2/2016	67	F	60
Limber	CaveMtn	CVL	CVL03	NV	60.53333333	53.33333333	3	15	13	10/27/2015	1/2/2016	67	F	60
Limber	CaveMtn	CVL	CVL03	NV	60.53333333	53.33333333	3	15	13	10/27/2015	1/2/2016	67	F	60
Limber	CaveMtn	CVL	CVL03	NV	60.53333333	53.33333333	3	15	13	10/27/2015	1/2/2016	67	F	60
Limber	CaveMtn	CVL	CVL03	NV	60.53333333	53.33333333	3	15	13	10/27/2015	1/2/2016	67	F	60
Limber	CaveMtn	CVL	CVL03	NV	60.53333333	53.33333333	3	15	13	10/27/2015	1/2/2016	67	F	61
Limber	CaveMtn	CVL	CVL03	NV	60.53333333	53.33333333	3	15	13	10/27/2015	1/2/2016	67	F	62
Limber	CaveMtn	CVL	CVL03	NV	60.53333333	53.33333333	3	15	13	10/27/2015	1/2/2016	67	F	62
Limber	CaveMtn	CVL	CVL03	NV	60.53333333	53.33333333	3	15	13	10/27/2015	1/2/2016	67	F	62
Limber	CaveMtn	CVL	CVL03	NV	60.53333333	53.33333333	3	15	13	10/27/2015	1/2/2016	67	F	62
Limber	CaveMtn	CVL	CVL03	NV	60.53333333	53.33333333	3	15	13	10/27/2015	1/2/2016	67	F	63
Limber	CaveMtn	CVL	CVL03	NV	60.53333333	53.33333333	3	15	13	10/27/2015	1/2/2016	67	F	64
Limber	CaveMtn	CVL	CVL03	NV	60.53333333	53.33333333	3	15	13	10/27/2015	1/3/2016	68	M	48
Limber	CaveMtn	CVL	CVL03	NV	60.53333333	53.33333333	3	15	13	10/27/2015	1/3/2016	68	M	50
Limber	CaveMtn	CVL	CVL03	NV	60.53333333	53.33333333	3	15	13	10/27/2015	1/3/2016	68	M	50
Limber	CaveMtn	CVL	CVL03	NV	60.53333333	53.33333333	3	15	13	10/27/2015	1/3/2016	68	M	50
Limber	CaveMtn	CVL	CVL03	NV	60.53333333	53.33333333	3	15	13	10/27/2015	1/3/2016	68	M	51
Limber	CaveMtn	CVL	CVL03	NV	60.53333333	53.33333333	3	15	13	10/27/2015	1/3/2016	68	M	52
Limber	CaveMtn	CVL	CVL03	NV	60.53333333	53.33333333	3	15	13	10/27/2015	1/3/2016	68	M	54
Limber	CaveMtn	CVL	CVL03	NV	60.53333333	53.33333333	3	15	13	10/27/2015	1/3/2016	68	F	54
Limber	CaveMtn	CVL	CVL03	NV	60.53333333	53.33333333	3	15	13	10/27/2015	1/3/2016	68	M	55
Limber	CaveMtn	CVL	CVL03	NV	60.53333333	53.33333333	3	15	13	10/27/2015	1/3/2016	68	M	55
Limber	CaveMtn	CVL	CVL03	NV	60.53333333	53.33333333	3	15	13	10/27/2015	1/3/2016	68	F	55
Limber	CaveMtn	CVL	CVL03	NV	60.53333333	53.33333333	3	15	13	10/27/2015	1/3/2016	68	M	56
Limber	CaveMtn	CVL	CVL03	NV	60.53333333	53.33333333	3	15	13	10/27/2015	1/3/2016	68	M	56
Limber	CaveMtn	CVL	CVL03	NV	60.53333333	53.33333333	3	15	13	10/27/2015	1/3/2016	68	M	56
Limber	CaveMtn	CVL	CVL03	NV	60.53333333	53.33333333	3	15	13	10/27/2015	1/3/2016	68	F	56
Limber	CaveMtn	CVL	CVL03	NV	60.53333333	53.33333333	3	15	13	10/27/2015	1/3/2016	68	F	56
Limber	CaveMtn	CVL	CVL03	NV	60.53333333	53.33333333	3	15	13	10/27/2015	1/3/2016	68	F	56
Limber	CaveMtn	CVL	CVL03	NV	60.53333333	53.33333333	3	15	13	10/27/2015	1/3/2016	68	M	57
Limber	CaveMtn	CVL	CVL03	NV	60.53333333	53.33333333	3	15	13	10/27/2015	1/3/2016	68	F	57
Limber	CaveMtn	CVL	CVL03	NV	60.53333333	53.33333333	3	15	13	10/27/2015	1/3/2016	68	F	58
Limber	CaveMtn	CVL	CVL03	NV	60.53333333	53.33333333	3	15	13	10/27/2015	1/3/2016	68	F	60
Limber	CaveMtn	CVL	CVL03	NV	60.53333333	53.33333333	3	15	13	10/27/2015	1/3/2016	68	F	60
Limber	CaveMtn	CVL	CVL03	NV	60.53333333	53.33333333	3	15	13	10/27/2015	1/3/2016	68	F	62
Limber	CaveMtn	CVL	CVL03	NV	60.53333333	53.33333333	3	15	13	10/27/2015	1/3/2016	68	F	64
Limber	CaveMtn	CVL	CVL03	NV	60.53333333	53.33333333	3	15	13	10/27/2015	1/4/2016	69	M	48
Limber	CaveMtn	CVL	CVL03	NV	60.53333333	53.33333333	3	15	13	10/27/2015	1/4/2016	69	M	49
Limber	CaveMtn	CVL	CVL03	NV	60.53333333	53.33333333	3	15	13	10/27/2015	1/4/2016	69	M	50
Limber	CaveMtn	CVL	CVL03	NV	60.53333333	53.33333333	3	15	13	10/27/2015	1/4/2016	69	M	52
Limber	CaveMtn	CVL	CVL03	NV	60.53333333	53.33333333	3	15	13	10/27/2015	1/4/2016	69	M	55
Limber	CaveMtn	CVL	CVL03	NV	60.53333333	53.33333333	3	15	13	10/27/2015	1/4/2016	69	F	55
Limber	CaveMtn	CVL	CVL03	NV	60.53333333	53.33333333	3	15	13	10/27/2015	1/4/2016	69	F	59
Limber	CaveMtn	CVL	CVL03	NV	60.53333333	53.33333333	3	15	13	10/27/2015	1/4/2016	69	F	61
Limber	CaveMtn	CVL	CVL03	NV	60.53333333	53.33333333	3	15	13	10/27/2015	1/4/2016	69	F	62
Limber	CaveMtn	CVL	CVL03	NV	60.53333333	53.33333333	3	15	13	10/27/2015	1/5/2016	70	M	48
Limber	CaveMtn	CVL	CVL03	NV	60.53333333	53.33333333	3	15	13	10/27/2015	1/5/2016	70	M	48
Limber	CaveMtn	CVL	CVL03	NV	60.53333333	53.33333333	3	15	13	10/27/2015	1/5/2016	70	M	48
Limber	CaveMtn	CVL	CVL03	NV	60.53333333	53.33333333	3	15	13	10/27/2015	1/5/2016	70	M	48
Limber	CaveMtn	CVL	CVL03	NV	60.53333333	53.33333333	3	15	13	10/27/2015	1/5/2016	70	M	49
Limber	CaveMtn	CVL	CVL03	NV	60.53333333	53.33333333	3	15	13	10/27/2015	1/5/2016	70	M	49
Limber	CaveMtn	CVL	CVL03	NV	60.53333333	53.33333333	3	15	13	10/27/2015	1/5/2016	70	M	50
Limber	CaveMtn	CVL	CVL03	NV	60.53333333	53.33333333	3	15	13	10/27/2015	1/5/2016	70	M	50
Limber	CaveMtn	CVL	CVL03	NV	60.53333333	53.33333333	3	15	13	10/27/2015	1/5/2016	70	M	50
Limber	CaveMtn	CVL	CVL03	NV	60.53333333	53.33333333	3	15	13	10/27/2015	1/5/2016	70	M	52
Limber	CaveMtn	CVL	CVL03	NV	60.53333333	53.33333333	3	15	13	10/27/2015	1/5/2016	70	M	52
Limber	CaveMtn	CVL	CVL03	NV	60.53333333	53.33333333	3	15	13	10/27/2015	1/5/2016	70	M	53
Limber	CaveMtn	CVL	CVL03	NV	60.53333333	53.33333333	3	15	13	10/27/2015	1/5/2016	70	M	53
Limber	CaveMtn	CVL	CVL03	NV	60.53333333	53.33333333	3	15	13	10/27/2015	1/5/2016	70	M	53
Limber	CaveMtn	CVL	CVL03	NV	60.53333333	53.33333333	3	15	13	10/27/2015	1/5/2016	70	M	53
Limber	CaveMtn	CVL	CVL03	NV	60.53333333	53.33333333	3	15	13	10/27/2015	1/5/2016	70	M	53
Limber	CaveMtn	CVL	CVL03	NV	60.53333333	53.33333333	3	15	13	10/27/2015	1/5/2016	70	M	54
Limber	CaveMtn	CVL	CVL03	NV	60.53333333	53.33333333	3	15	13	10/27/2015	1/5/2016	70	F	54
Limber	CaveMtn	CVL	CVL03	NV	60.53333333	53.33333333	3	15	13	10/27/2015	1/5/2016	70	F	54
Limber	CaveMtn	CVL	CVL03	NV	60.53333333	53.33333333	3	15	13	10/27/2015	1/5/2016	70	F	54
Limber	CaveMtn	CVL	CVL03	NV	60.53333333	53.33333333	3	15	13	10/27/2015	1/5/2016	70	M	55
Limber	CaveMtn	CVL	CVL03	NV	60.53333333	53.33333333	3	15	13	10/27/2015	1/5/2016	70	M	55
Limber	CaveMtn	CVL	CVL03	NV	60.53333333	53.33333333	3	15	13	10/27/2015	1/5/2016	70	M	55
Limber	CaveMtn	CVL	CVL03	NV	60.53333333	53.33333333	3	15	13	10/27/2015	1/5/2016	70	M	55
Limber	CaveMtn	CVL	CVL03	NV	60.53333333	53.33333333	3	15	13	10/27/2015	1/5/2016	70	M	55
Limber	CaveMtn	CVL	CVL03	NV	60.53333333	53.33333333	3	15	13	10/27/2015	1/5/2016	70	F	55
Limber	CaveMtn	CVL	CVL03	NV	60.53333333	53.33333333	3	15	13	10/27/2015	1/5/2016	70	F	55
Limber	CaveMtn	CVL	CVL03	NV	60.53333333	53.33333333	3	15	13	10/27/2015	1/5/2016	70	F	55
Limber	CaveMtn	CVL	CVL03	NV	60.53333333	53.33333333	3	15	13	10/27/2015	1/5/2016	70	F	55
Limber	CaveMtn	CVL	CVL03	NV	60.53333333	53.33333333	3	15	13	10/27/2015	1/5/2016	70	M	56
Limber	CaveMtn	CVL	CVL03	NV	60.53333333	53.33333333	3	15	13	10/27/2015	1/5/2016	70	M	57
Limber	CaveMtn	CVL	CVL03	NV	60.53333333	53.33333333	3	15	13	10/27/2015	1/5/2016	70	M	57
Limber	CaveMtn	CVL	CVL03	NV	60.53333333	53.33333333	3	15	13	10/27/2015	1/5/2016	70	F	57
Limber	CaveMtn	CVL	CVL03	NV	60.53333333	53.33333333	3	15	13	10/27/2015	1/5/2016	70	F	57
Limber	CaveMtn	CVL	CVL03	NV	60.53333333	53.33333333	3	15	13	10/27/2015	1/5/2016	70	F	58
Limber	CaveMtn	CVL	CVL03	NV	60.53333333	53.33333333	3	15	13	10/27/2015	1/5/2016	70	F	58
Limber	CaveMtn	CVL	CVL03	NV	60.53333333	53.33333333	3	15	13	10/27/2015	1/5/2016	70	F	58
Limber	CaveMtn	CVL	CVL03	NV	60.53333333	53.33333333	3	15	13	10/27/2015	1/5/2016	70	F	59
Limber	CaveMtn	CVL	CVL03	NV	60.53333333	53.33333333	3	15	13	10/27/2015	1/5/2016	70	F	60
Limber	CaveMtn	CVL	CVL03	NV	60.53333333	53.33333333	3	15	13	10/27/2015	1/5/2016	70	F	61
Limber	CaveMtn	CVL	CVL03	NV	60.53333333	53.33333333	3	15	13	10/27/2015	1/5/2016	70	F	61
Limber	CaveMtn	CVL	CVL03	NV	60.53333333	53.33333333	3	15	13	10/27/2015	1/5/2016	70	F	63
Limber	CaveMtn	CVL	CVL03	NV	60.53333333	53.33333333	3	15	13	10/27/2015	1/5/2016	70	F	63
Limber	CaveMtn	CVL	CVL03	NV	60.53333333	53.33333333	3	15	13	10/27/2015	1/5/2016	70	F	63
Limber	CaveMtn	CVL	CVL03	NV	60.53333333	53.33333333	3	15	13	10/27/2015	1/5/2016	70	F	63
Limber	CaveMtn	CVL	CVL03	NV	60.53333333	53.33333333	3	15	13	10/27/2015	1/5/2016	70	F	63
Limber	CaveMtn	CVL	CVL03	NV	60.53333333	53.33333333	3	15	13	10/27/2015	1/5/2016	70	F	63
Limber	CaveMtn	CVL	CVL03	NV	60.53333333	53.33333333	3	15	13	10/27/2015	1/5/2016	70	F	64
Limber	CaveMtn	CVL	CVL03	NV	60.53333333	53.33333333	3	15	13	10/27/2015	1/6/2016	71	M	46
Limber	CaveMtn	CVL	CVL03	NV	60.53333333	53.33333333	3	15	13	10/27/2015	1/6/2016	71	M	50
Limber	CaveMtn	CVL	CVL03	NV	60.53333333	53.33333333	3	15	13	10/27/2015	1/6/2016	71	M	51
Limber	CaveMtn	CVL	CVL03	NV	60.53333333	53.33333333	3	15	13	10/27/2015	1/6/2016	71	M	51
Limber	CaveMtn	CVL	CVL03	NV	60.53333333	53.33333333	3	15	13	10/27/2015	1/6/2016	71	M	51
Limber	CaveMtn	CVL	CVL03	NV	60.53333333	53.33333333	3	15	13	10/27/2015	1/6/2016	71	M	51
Limber	CaveMtn	CVL	CVL03	NV	60.53333333	53.33333333	3	15	13	10/27/2015	1/6/2016	71	M	52
Limber	CaveMtn	CVL	CVL03	NV	60.53333333	53.33333333	3	15	13	10/27/2015	1/6/2016	71	M	52
Limber	CaveMtn	CVL	CVL03	NV	60.53333333	53.33333333	3	15	13	10/27/2015	1/6/2016	71	M	52
Limber	CaveMtn	CVL	CVL03	NV	60.53333333	53.33333333	3	15	13	10/27/2015	1/6/2016	71	M	52
Limber	CaveMtn	CVL	CVL03	NV	60.53333333	53.33333333	3	15	13	10/27/2015	1/6/2016	71	M	52
Limber	CaveMtn	CVL	CVL03	NV	60.53333333	53.33333333	3	15	13	10/27/2015	1/6/2016	71	M	52
Limber	CaveMtn	CVL	CVL03	NV	60.53333333	53.33333333	3	15	13	10/27/2015	1/6/2016	71	M	52
Limber	CaveMtn	CVL	CVL03	NV	60.53333333	53.33333333	3	15	13	10/27/2015	1/6/2016	71	M	52
Limber	CaveMtn	CVL	CVL03	NV	60.53333333	53.33333333	3	15	13	10/27/2015	1/6/2016	71	M	55
Limber	CaveMtn	CVL	CVL03	NV	60.53333333	53.33333333	3	15	13	10/27/2015	1/6/2016	71	M	55
Limber	CaveMtn	CVL	CVL03	NV	60.53333333	53.33333333	3	15	13	10/27/2015	1/6/2016	71	M	55
Limber	CaveMtn	CVL	CVL03	NV	60.53333333	53.33333333	3	15	13	10/27/2015	1/6/2016	71	M	55
Limber	CaveMtn	CVL	CVL03	NV	60.53333333	53.33333333	3	15	13	10/27/2015	1/6/2016	71	M	55
Limber	CaveMtn	CVL	CVL03	NV	60.53333333	53.33333333	3	15	13	10/27/2015	1/6/2016	71	M	55
Limber	CaveMtn	CVL	CVL03	NV	60.53333333	53.33333333	3	15	13	10/27/2015	1/6/2016	71	M	55
Limber	CaveMtn	CVL	CVL03	NV	60.53333333	53.33333333	3	15	13	10/27/2015	1/6/2016	71	F	56
Limber	CaveMtn	CVL	CVL03	NV	60.53333333	53.33333333	3	15	13	10/27/2015	1/6/2016	71	M	57
Limber	CaveMtn	CVL	CVL03	NV	60.53333333	53.33333333	3	15	13	10/27/2015	1/6/2016	71	M	57
Limber	CaveMtn	CVL	CVL03	NV	60.53333333	53.33333333	3	15	13	10/27/2015	1/6/2016	71	F	58
Limber	CaveMtn	CVL	CVL03	NV	60.53333333	53.33333333	3	15	13	10/27/2015	1/6/2016	71	F	59
Limber	CaveMtn	CVL	CVL03	NV	60.53333333	53.33333333	3	15	13	10/27/2015	1/6/2016	71	F	60
Limber	CaveMtn	CVL	CVL03	NV	60.53333333	53.33333333	3	15	13	10/27/2015	1/6/2016	71	F	60
Limber	CaveMtn	CVL	CVL03	NV	60.53333333	53.33333333	3	15	13	10/27/2015	1/6/2016	71	F	60
Limber	CaveMtn	CVL	CVL03	NV	60.53333333	53.33333333	3	15	13	10/27/2015	1/6/2016	71	F	60
Limber	CaveMtn	CVL	CVL03	NV	60.53333333	53.33333333	3	15	13	10/27/2015	1/6/2016	71	F	60
Limber	CaveMtn	CVL	CVL03	NV	60.53333333	53.33333333	3	15	13	10/27/2015	1/6/2016	71	F	60
Limber	CaveMtn	CVL	CVL03	NV	60.53333333	53.33333333	3	15	13	10/27/2015	1/6/2016	71	F	60
Limber	CaveMtn	CVL	CVL03	NV	60.53333333	53.33333333	3	15	13	10/27/2015	1/6/2016	71	F	60
Limber	CaveMtn	CVL	CVL03	NV	60.53333333	53.33333333	3	15	13	10/27/2015	1/6/2016	71	F	64
Limber	CaveMtn	CVL	CVL03	NV	60.53333333	53.33333333	3	15	13	10/27/2015	1/7/2016	72	M	48
Limber	CaveMtn	CVL	CVL03	NV	60.53333333	53.33333333	3	15	13	10/27/2015	1/7/2016	72	M	49
Limber	CaveMtn	CVL	CVL03	NV	60.53333333	53.33333333	3	15	13	10/27/2015	1/7/2016	72	M	50
Limber	CaveMtn	CVL	CVL03	NV	60.53333333	53.33333333	3	15	13	10/27/2015	1/7/2016	72	M	50
Limber	CaveMtn	CVL	CVL03	NV	60.53333333	53.33333333	3	15	13	10/27/2015	1/7/2016	72	M	50
Limber	CaveMtn	CVL	CVL03	NV	60.53333333	53.33333333	3	15	13	10/27/2015	1/7/2016	72	M	50
Limber	CaveMtn	CVL	CVL03	NV	60.53333333	53.33333333	3	15	13	10/27/2015	1/7/2016	72	F	50
Limber	CaveMtn	CVL	CVL03	NV	60.53333333	53.33333333	3	15	13	10/27/2015	1/7/2016	72	M	51
Limber	CaveMtn	CVL	CVL03	NV	60.53333333	53.33333333	3	15	13	10/27/2015	1/7/2016	72	M	51
Limber	CaveMtn	CVL	CVL03	NV	60.53333333	53.33333333	3	15	13	10/27/2015	1/7/2016	72	M	52
Limber	CaveMtn	CVL	CVL03	NV	60.53333333	53.33333333	3	15	13	10/27/2015	1/7/2016	72	M	52
Limber	CaveMtn	CVL	CVL03	NV	60.53333333	53.33333333	3	15	13	10/27/2015	1/7/2016	72	M	53
Limber	CaveMtn	CVL	CVL03	NV	60.53333333	53.33333333	3	15	13	10/27/2015	1/7/2016	72	F	54
Limber	CaveMtn	CVL	CVL03	NV	60.53333333	53.33333333	3	15	13	10/27/2015	1/7/2016	72	F	54
Limber	CaveMtn	CVL	CVL03	NV	60.53333333	53.33333333	3	15	13	10/27/2015	1/7/2016	72	F	54
Limber	CaveMtn	CVL	CVL03	NV	60.53333333	53.33333333	3	15	13	10/27/2015	1/7/2016	72	M	55
Limber	CaveMtn	CVL	CVL03	NV	60.53333333	53.33333333	3	15	13	10/27/2015	1/7/2016	72	M	55
Limber	CaveMtn	CVL	CVL03	NV	60.53333333	53.33333333	3	15	13	10/27/2015	1/7/2016	72	F	55
Limber	CaveMtn	CVL	CVL03	NV	60.53333333	53.33333333	3	15	13	10/27/2015	1/7/2016	72	F	55
Limber	CaveMtn	CVL	CVL03	NV	60.53333333	53.33333333	3	15	13	10/27/2015	1/7/2016	72	F	55
Limber	CaveMtn	CVL	CVL03	NV	60.53333333	53.33333333	3	15	13	10/27/2015	1/7/2016	72	M	56
Limber	CaveMtn	CVL	CVL03	NV	60.53333333	53.33333333	3	15	13	10/27/2015	1/7/2016	72	F	56
Limber	CaveMtn	CVL	CVL03	NV	60.53333333	53.33333333	3	15	13	10/27/2015	1/7/2016	72	F	56
Limber	CaveMtn	CVL	CVL03	NV	60.53333333	53.33333333	3	15	13	10/27/2015	1/7/2016	72	M	57
Limber	CaveMtn	CVL	CVL03	NV	60.53333333	53.33333333	3	15	13	10/27/2015	1/7/2016	72	M	57
Limber	CaveMtn	CVL	CVL03	NV	60.53333333	53.33333333	3	15	13	10/27/2015	1/7/2016	72	F	57
Limber	CaveMtn	CVL	CVL03	NV	60.53333333	53.33333333	3	15	13	10/27/2015	1/7/2016	72	F	57
Limber	CaveMtn	CVL	CVL03	NV	60.53333333	53.33333333	3	15	13	10/27/2015	1/7/2016	72	F	57
Limber	CaveMtn	CVL	CVL03	NV	60.53333333	53.33333333	3	15	13	10/27/2015	1/7/2016	72	F	58
Limber	CaveMtn	CVL	CVL03	NV	60.53333333	53.33333333	3	15	13	10/27/2015	1/7/2016	72	F	58
Limber	CaveMtn	CVL	CVL03	NV	60.53333333	53.33333333	3	15	13	10/27/2015	1/7/2016	72	F	60
Limber	CaveMtn	CVL	CVL03	NV	60.53333333	53.33333333	3	15	13	10/27/2015	1/7/2016	72	F	60
Limber	CaveMtn	CVL	CVL03	NV	60.53333333	53.33333333	3	15	13	10/27/2015	1/7/2016	72	F	60
Limber	CaveMtn	CVL	CVL03	NV	60.53333333	53.33333333	3	15	13	10/27/2015	1/7/2016	72	F	61
Limber	CaveMtn	CVL	CVL03	NV	60.53333333	53.33333333	3	15	13	10/27/2015	1/8/2016	73	M	48
Limber	CaveMtn	CVL	CVL03	NV	60.53333333	53.33333333	3	15	13	10/27/2015	1/8/2016	73	M	49
Limber	CaveMtn	CVL	CVL03	NV	60.53333333	53.33333333	3	15	13	10/27/2015	1/8/2016	73	M	50
Limber	CaveMtn	CVL	CVL03	NV	60.53333333	53.33333333	3	15	13	10/27/2015	1/8/2016	73	M	51
Limber	CaveMtn	CVL	CVL03	NV	60.53333333	53.33333333	3	15	13	10/27/2015	1/8/2016	73	M	51
Limber	CaveMtn	CVL	CVL03	NV	60.53333333	53.33333333	3	15	13	10/27/2015	1/8/2016	73	M	51
Limber	CaveMtn	CVL	CVL03	NV	60.53333333	53.33333333	3	15	13	10/27/2015	1/8/2016	73	M	52
Limber	CaveMtn	CVL	CVL03	NV	60.53333333	53.33333333	3	15	13	10/27/2015	1/8/2016	73	M	54
Limber	CaveMtn	CVL	CVL03	NV	60.53333333	53.33333333	3	15	13	10/27/2015	1/8/2016	73	M	54
Limber	CaveMtn	CVL	CVL03	NV	60.53333333	53.33333333	3	15	13	10/27/2015	1/8/2016	73	M	55
Limber	CaveMtn	CVL	CVL03	NV	60.53333333	53.33333333	3	15	13	10/27/2015	1/8/2016	73	F	55
Limber	CaveMtn	CVL	CVL03	NV	60.53333333	53.33333333	3	15	13	10/27/2015	1/8/2016	73	F	55
Limber	CaveMtn	CVL	CVL03	NV	60.53333333	53.33333333	3	15	13	10/27/2015	1/8/2016	73	F	55
Limber	CaveMtn	CVL	CVL03	NV	60.53333333	53.33333333	3	15	13	10/27/2015	1/8/2016	73	M	56
Limber	CaveMtn	CVL	CVL03	NV	60.53333333	53.33333333	3	15	13	10/27/2015	1/8/2016	73	M	56
Limber	CaveMtn	CVL	CVL03	NV	60.53333333	53.33333333	3	15	13	10/27/2015	1/8/2016	73	F	56
Limber	CaveMtn	CVL	CVL03	NV	60.53333333	53.33333333	3	15	13	10/27/2015	1/8/2016	73	F	56
Limber	CaveMtn	CVL	CVL03	NV	60.53333333	53.33333333	3	15	13	10/27/2015	1/8/2016	73	F	56
Limber	CaveMtn	CVL	CVL03	NV	60.53333333	53.33333333	3	15	13	10/27/2015	1/8/2016	73	F	56
Limber	CaveMtn	CVL	CVL03	NV	60.53333333	53.33333333	3	15	13	10/27/2015	1/8/2016	73	M	58
Limber	CaveMtn	CVL	CVL03	NV	60.53333333	53.33333333	3	15	13	10/27/2015	1/8/2016	73	M	58
Limber	CaveMtn	CVL	CVL03	NV	60.53333333	53.33333333	3	15	13	10/27/2015	1/8/2016	73	F	58
Limber	CaveMtn	CVL	CVL03	NV	60.53333333	53.33333333	3	15	13	10/27/2015	1/8/2016	73	F	58
Limber	CaveMtn	CVL	CVL03	NV	60.53333333	53.33333333	3	15	13	10/27/2015	1/8/2016	73	F	59
Limber	CaveMtn	CVL	CVL03	NV	60.53333333	53.33333333	3	15	13	10/27/2015	1/8/2016	73	F	59
Limber	CaveMtn	CVL	CVL03	NV	60.53333333	53.33333333	3	15	13	10/27/2015	1/8/2016	73	F	60
Limber	CaveMtn	CVL	CVL03	NV	60.53333333	53.33333333	3	15	13	10/27/2015	1/8/2016	73	F	60
Limber	CaveMtn	CVL	CVL03	NV	60.53333333	53.33333333	3	15	13	10/27/2015	1/8/2016	73	F	60
Limber	CaveMtn	CVL	CVL03	NV	60.53333333	53.33333333	3	15	13	10/27/2015	1/8/2016	73	F	60
Limber	CaveMtn	CVL	CVL03	NV	60.53333333	53.33333333	3	15	13	10/27/2015	1/8/2016	73	F	60
Limber	CaveMtn	CVL	CVL03	NV	60.53333333	53.33333333	3	15	13	10/27/2015	1/8/2016	73	F	61
Limber	CaveMtn	CVL	CVL03	NV	60.53333333	53.33333333	3	15	13	10/27/2015	1/8/2016	73	F	62
Limber	CaveMtn	CVL	CVL03	NV	60.53333333	53.33333333	3	15	13	10/27/2015	1/8/2016	73	F	62
Limber	CaveMtn	CVL	CVL03	NV	60.53333333	53.33333333	3	15	13	10/27/2015	1/8/2016	73	F	62
Limber	CaveMtn	CVL	CVL03	NV	60.53333333	53.33333333	3	15	13	10/27/2015	1/8/2016	73	F	62
Limber	CaveMtn	CVL	CVL03	NV	60.53333333	53.33333333	3	15	13	10/27/2015	1/8/2016	73	F	62
Limber	CaveMtn	CVL	CVL03	NV	60.53333333	53.33333333	3	15	13	10/27/2015	1/8/2016	73	F	62
Limber	CaveMtn	CVL	CVL03	NV	60.53333333	53.33333333	3	15	13	10/27/2015	1/8/2016	73	F	63
Limber	CaveMtn	CVL	CVL03	NV	60.53333333	53.33333333	3	15	13	10/27/2015	1/8/2016	73	F	65
Limber	CaveMtn	CVL	CVL03	NV	60.53333333	53.33333333	3	15	13	10/27/2015	1/9/2016	74	M	50
Limber	CaveMtn	CVL	CVL03	NV	60.53333333	53.33333333	3	15	13	10/27/2015	1/9/2016	74	M	50
Limber	CaveMtn	CVL	CVL03	NV	60.53333333	53.33333333	3	15	13	10/27/2015	1/9/2016	74	M	51
Limber	CaveMtn	CVL	CVL03	NV	60.53333333	53.33333333	3	15	13	10/27/2015	1/9/2016	74	M	51
Limber	CaveMtn	CVL	CVL03	NV	60.53333333	53.33333333	3	15	13	10/27/2015	1/9/2016	74	M	51
Limber	CaveMtn	CVL	CVL03	NV	60.53333333	53.33333333	3	15	13	10/27/2015	1/9/2016	74	M	52
Limber	CaveMtn	CVL	CVL03	NV	60.53333333	53.33333333	3	15	13	10/27/2015	1/9/2016	74	M	53
Limber	CaveMtn	CVL	CVL03	NV	60.53333333	53.33333333	3	15	13	10/27/2015	1/9/2016	74	M	53
Limber	CaveMtn	CVL	CVL03	NV	60.53333333	53.33333333	3	15	13	10/27/2015	1/9/2016	74	M	53
Limber	CaveMtn	CVL	CVL03	NV	60.53333333	53.33333333	3	15	13	10/27/2015	1/9/2016	74	M	53
Limber	CaveMtn	CVL	CVL03	NV	60.53333333	53.33333333	3	15	13	10/27/2015	1/9/2016	74	M	53
Limber	CaveMtn	CVL	CVL03	NV	60.53333333	53.33333333	3	15	13	10/27/2015	1/9/2016	74	M	54
Limber	CaveMtn	CVL	CVL03	NV	60.53333333	53.33333333	3	15	13	10/27/2015	1/9/2016	74	M	55
Limber	CaveMtn	CVL	CVL03	NV	60.53333333	53.33333333	3	15	13	10/27/2015	1/9/2016	74	M	55
Limber	CaveMtn	CVL	CVL03	NV	60.53333333	53.33333333	3	15	13	10/27/2015	1/9/2016	74	M	55
Limber	CaveMtn	CVL	CVL03	NV	60.53333333	53.33333333	3	15	13	10/27/2015	1/9/2016	74	M	55
Limber	CaveMtn	CVL	CVL03	NV	60.53333333	53.33333333	3	15	13	10/27/2015	1/9/2016	74	F	57
Limber	CaveMtn	CVL	CVL03	NV	60.53333333	53.33333333	3	15	13	10/27/2015	1/9/2016	74	F	57
Limber	CaveMtn	CVL	CVL03	NV	60.53333333	53.33333333	3	15	13	10/27/2015	1/9/2016	74	F	57
Limber	CaveMtn	CVL	CVL03	NV	60.53333333	53.33333333	3	15	13	10/27/2015	1/9/2016	74	F	57
Limber	CaveMtn	CVL	CVL03	NV	60.53333333	53.33333333	3	15	13	10/27/2015	1/9/2016	74	F	57
Limber	CaveMtn	CVL	CVL03	NV	60.53333333	53.33333333	3	15	13	10/27/2015	1/9/2016	74	F	57
Limber	CaveMtn	CVL	CVL03	NV	60.53333333	53.33333333	3	15	13	10/27/2015	1/9/2016	74	M	58
Limber	CaveMtn	CVL	CVL03	NV	60.53333333	53.33333333	3	15	13	10/27/2015	1/9/2016	74	F	58
Limber	CaveMtn	CVL	CVL03	NV	60.53333333	53.33333333	3	15	13	10/27/2015	1/9/2016	74	F	59
Limber	CaveMtn	CVL	CVL03	NV	60.53333333	53.33333333	3	15	13	10/27/2015	1/9/2016	74	F	60
Limber	CaveMtn	CVL	CVL03	NV	60.53333333	53.33333333	3	15	13	10/27/2015	1/9/2016	74	F	60
Limber	CaveMtn	CVL	CVL03	NV	60.53333333	53.33333333	3	15	13	10/27/2015	1/9/2016	74	F	60
Limber	CaveMtn	CVL	CVL03	NV	60.53333333	53.33333333	3	15	13	10/27/2015	1/9/2016	74	F	60
Limber	CaveMtn	CVL	CVL03	NV	60.53333333	53.33333333	3	15	13	10/27/2015	1/9/2016	74	F	60
Limber	CaveMtn	CVL	CVL03	NV	60.53333333	53.33333333	3	15	13	10/27/2015	1/9/2016	74	F	60
Limber	CaveMtn	CVL	CVL03	NV	60.53333333	53.33333333	3	15	13	10/27/2015	1/9/2016	74	F	60
Limber	CaveMtn	CVL	CVL03	NV	60.53333333	53.33333333	3	15	13	10/27/2015	1/9/2016	74	F	60
Limber	CaveMtn	CVL	CVL03	NV	60.53333333	53.33333333	3	15	13	10/27/2015	1/9/2016	74	F	61
Limber	CaveMtn	CVL	CVL03	NV	60.53333333	53.33333333	3	15	13	10/27/2015	1/9/2016	74	F	62
Limber	CaveMtn	CVL	CVL03	NV	60.53333333	53.33333333	3	15	13	10/27/2015	1/9/2016	74	F	62
Limber	CaveMtn	CVL	CVL03	NV	60.53333333	53.33333333	3	15	13	10/27/2015	1/9/2016	74	F	62
Limber	CaveMtn	CVL	CVL03	NV	60.53333333	53.33333333	3	15	13	10/27/2015	1/9/2016	74	F	65
Limber	CaveMtn	CVL	CVL03	NV	60.53333333	53.33333333	3	15	13	10/27/2015	1/10/2016	75	M	46
Limber	CaveMtn	CVL	CVL03	NV	60.53333333	53.33333333	3	15	13	10/27/2015	1/10/2016	75	M	50
Limber	CaveMtn	CVL	CVL03	NV	60.53333333	53.33333333	3	15	13	10/27/2015	1/10/2016	75	M	51
Limber	CaveMtn	CVL	CVL03	NV	60.53333333	53.33333333	3	15	13	10/27/2015	1/10/2016	75	M	51
Limber	CaveMtn	CVL	CVL03	NV	60.53333333	53.33333333	3	15	13	10/27/2015	1/10/2016	75	M	52
Limber	CaveMtn	CVL	CVL03	NV	60.53333333	53.33333333	3	15	13	10/27/2015	1/10/2016	75	M	52
Limber	CaveMtn	CVL	CVL03	NV	60.53333333	53.33333333	3	15	13	10/27/2015	1/10/2016	75	M	52
Limber	CaveMtn	CVL	CVL03	NV	60.53333333	53.33333333	3	15	13	10/27/2015	1/10/2016	75	M	53
Limber	CaveMtn	CVL	CVL03	NV	60.53333333	53.33333333	3	15	13	10/27/2015	1/10/2016	75	M	55
Limber	CaveMtn	CVL	CVL03	NV	60.53333333	53.33333333	3	15	13	10/27/2015	1/10/2016	75	M	55
Limber	CaveMtn	CVL	CVL03	NV	60.53333333	53.33333333	3	15	13	10/27/2015	1/10/2016	75	M	55
Limber	CaveMtn	CVL	CVL03	NV	60.53333333	53.33333333	3	15	13	10/27/2015	1/10/2016	75	F	58
Limber	CaveMtn	CVL	CVL03	NV	60.53333333	53.33333333	3	15	13	10/27/2015	1/10/2016	75	F	60
Limber	CaveMtn	CVL	CVL03	NV	60.53333333	53.33333333	3	15	13	10/27/2015	1/10/2016	75	F	60
Limber	CaveMtn	CVL	CVL03	NV	60.53333333	53.33333333	3	15	13	10/27/2015	1/10/2016	75	F	64
Limber	CaveMtn	CVL	CVL03	NV	60.53333333	53.33333333	3	15	13	10/27/2015	1/10/2016	75	F	65
Limber	CaveMtn	CVL	CVL03	NV	60.53333333	53.33333333	3	15	13	10/27/2015	1/11/2016	76	M	48
Limber	CaveMtn	CVL	CVL03	NV	60.53333333	53.33333333	3	15	13	10/27/2015	1/11/2016	76	M	52
Limber	CaveMtn	CVL	CVL03	NV	60.53333333	53.33333333	3	15	13	10/27/2015	1/11/2016	76	M	52
Limber	CaveMtn	CVL	CVL03	NV	60.53333333	53.33333333	3	15	13	10/27/2015	1/11/2016	76	M	53
Limber	CaveMtn	CVL	CVL03	NV	60.53333333	53.33333333	3	15	13	10/27/2015	1/11/2016	76	M	53
Limber	CaveMtn	CVL	CVL03	NV	60.53333333	53.33333333	3	15	13	10/27/2015	1/11/2016	76	M	54
Limber	CaveMtn	CVL	CVL03	NV	60.53333333	53.33333333	3	15	13	10/27/2015	1/11/2016	76	M	54
Limber	CaveMtn	CVL	CVL03	NV	60.53333333	53.33333333	3	15	13	10/27/2015	1/11/2016	76	M	55
Limber	CaveMtn	CVL	CVL03	NV	60.53333333	53.33333333	3	15	13	10/27/2015	1/11/2016	76	M	55
Limber	CaveMtn	CVL	CVL03	NV	60.53333333	53.33333333	3	15	13	10/27/2015	1/11/2016	76	M	56
Limber	CaveMtn	CVL	CVL03	NV	60.53333333	53.33333333	3	15	13	10/27/2015	1/11/2016	76	F	60
Limber	CaveMtn	CVL	CVL03	NV	60.53333333	53.33333333	3	15	13	10/27/2015	1/11/2016	76	F	60
Limber	CaveMtn	CVL	CVL03	NV	60.53333333	53.33333333	3	15	13	10/27/2015	1/11/2016	76	F	62
Limber	CaveMtn	CVL	CVL03	NV	60.53333333	53.33333333	3	15	13	10/27/2015	1/11/2016	76	F	62
Limber	CaveMtn	CVL	CVL03	NV	60.53333333	53.33333333	3	15	13	10/27/2015	1/11/2016	76	F	63
Limber	CaveMtn	CVL	CVL03	NV	60.53333333	53.33333333	3	15	13	10/27/2015	1/12/2016	77	M	50
Limber	CaveMtn	CVL	CVL03	NV	60.53333333	53.33333333	3	15	13	10/27/2015	1/12/2016	77	M	50
Limber	CaveMtn	CVL	CVL03	NV	60.53333333	53.33333333	3	15	13	10/27/2015	1/12/2016	77	M	52
Limber	CaveMtn	CVL	CVL03	NV	60.53333333	53.33333333	3	15	13	10/27/2015	1/12/2016	77	F	52
Limber	CaveMtn	CVL	CVL03	NV	60.53333333	53.33333333	3	15	13	10/27/2015	1/12/2016	77	M	53
Limber	CaveMtn	CVL	CVL03	NV	60.53333333	53.33333333	3	15	13	10/27/2015	1/12/2016	77	M	53
Limber	CaveMtn	CVL	CVL03	NV	60.53333333	53.33333333	3	15	13	10/27/2015	1/12/2016	77	M	53
Limber	CaveMtn	CVL	CVL03	NV	60.53333333	53.33333333	3	15	13	10/27/2015	1/12/2016	77	M	54
Limber	CaveMtn	CVL	CVL03	NV	60.53333333	53.33333333	3	15	13	10/27/2015	1/12/2016	77	M	54
Limber	CaveMtn	CVL	CVL03	NV	60.53333333	53.33333333	3	15	13	10/27/2015	1/12/2016	77	M	55
Limber	CaveMtn	CVL	CVL03	NV	60.53333333	53.33333333	3	15	13	10/27/2015	1/12/2016	77	F	55
Limber	CaveMtn	CVL	CVL03	NV	60.53333333	53.33333333	3	15	13	10/27/2015	1/12/2016	77	F	58
Limber	CaveMtn	CVL	CVL03	NV	60.53333333	53.33333333	3	15	13	10/27/2015	1/12/2016	77	F	58
Limber	CaveMtn	CVL	CVL03	NV	60.53333333	53.33333333	3	15	13	10/27/2015	1/12/2016	77	F	60
Limber	CaveMtn	CVL	CVL03	NV	60.53333333	53.33333333	3	15	13	10/27/2015	1/12/2016	77	F	62
Limber	CaveMtn	CVL	CVL03	NV	60.53333333	53.33333333	3	15	13	10/27/2015	1/12/2016	77	F	62
Limber	CaveMtn	CVL	CVL03	NV	60.53333333	53.33333333	3	15	13	10/27/2015	1/12/2016	77	F	65
Limber	CaveMtn	CVL	CVL03	NV	60.53333333	53.33333333	3	15	13	10/27/2015	1/13/2016	78	M	52
Limber	CaveMtn	CVL	CVL03	NV	60.53333333	53.33333333	3	15	13	10/27/2015	1/13/2016	78	M	53
Limber	CaveMtn	CVL	CVL03	NV	60.53333333	53.33333333	3	15	13	10/27/2015	1/13/2016	78	M	55
Limber	CaveMtn	CVL	CVL03	NV	60.53333333	53.33333333	3	15	13	10/27/2015	1/13/2016	78	M	57
Limber	CaveMtn	CVL	CVL03	NV	60.53333333	53.33333333	3	15	13	10/27/2015	1/13/2016	78	F	58
Limber	CaveMtn	CVL	CVL03	NV	60.53333333	53.33333333	3	15	13	10/27/2015	1/13/2016	78	M	60
Limber	CaveMtn	CVL	CVL03	NV	60.53333333	53.33333333	3	15	13	10/27/2015	1/13/2016	78	F	62
Limber	CaveMtn	CVL	CVL03	NV	60.53333333	53.33333333	3	15	13	10/27/2015	1/14/2016	79	M	47
Limber	CaveMtn	CVL	CVL03	NV	60.53333333	53.33333333	3	15	13	10/27/2015	1/14/2016	79	M	51
Limber	CaveMtn	CVL	CVL03	NV	60.53333333	53.33333333	3	15	13	10/27/2015	1/14/2016	79	M	54
Limber	CaveMtn	CVL	CVL03	NV	60.53333333	53.33333333	3	15	13	10/27/2015	1/14/2016	79	M	56
Limber	CaveMtn	CVL	CVL03	NV	60.53333333	53.33333333	3	15	13	10/27/2015	1/14/2016	79	M	58
Limber	CaveMtn	CVL	CVL03	NV	60.53333333	53.33333333	3	15	13	10/27/2015	1/14/2016	79	M	58
Limber	CaveMtn	CVL	CVL03	NV	60.53333333	53.33333333	3	15	13	10/27/2015	1/14/2016	79	F	58
Limber	CaveMtn	CVL	CVL03	NV	60.53333333	53.33333333	3	15	13	10/27/2015	1/14/2016	79	F	60
Limber	CaveMtn	CVL	CVL03	NV	60.53333333	53.33333333	3	15	13	10/27/2015	1/15/2016	80	M	53
Limber	CaveMtn	CVL	CVL03	NV	60.53333333	53.33333333	3	15	13	10/27/2015	1/15/2016	80	M	53
Limber	CaveMtn	CVL	CVL03	NV	60.53333333	53.33333333	3	15	13	10/27/2015	1/15/2016	80	F	53
Limber	CaveMtn	CVL	CVL03	NV	60.53333333	53.33333333	3	15	13	10/27/2015	1/15/2016	80	F	58
Limber	CaveMtn	CVL	CVL03	NV	60.53333333	53.33333333	3	15	13	10/27/2015	1/15/2016	80	F	59
Limber	CaveMtn	CVL	CVL03	NV	60.53333333	53.33333333	3	15	13	10/27/2015	1/15/2016	80	F	60
Limber	CaveMtn	CVL	CVL03	NV	60.53333333	53.33333333	3	15	13	10/27/2015	1/15/2016	80	F	64
Limber	CaveMtn	CVL	CVL03	NV	60.53333333	53.33333333	3	15	13	10/27/2015	1/15/2016	80	F	64
Limber	CaveMtn	CVL	CVL03	NV	60.53333333	53.33333333	3	15	13	10/27/2015	1/16/2016	81	F	47
Limber	CaveMtn	CVL	CVL03	NV	60.53333333	53.33333333	3	15	13	10/27/2015	1/16/2016	81	F	49
Limber	CaveMtn	CVL	CVL03	NV	60.53333333	53.33333333	3	15	13	10/27/2015	1/16/2016	81	F	51
Limber	CaveMtn	CVL	CVL03	NV	60.53333333	53.33333333	3	15	13	10/27/2015	1/16/2016	81	F	51
Limber	CaveMtn	CVL	CVL03	NV	60.53333333	53.33333333	3	15	13	10/27/2015	1/16/2016	81	F	58
Limber	CaveMtn	CVL	CVL03	NV	60.53333333	53.33333333	3	15	13	10/27/2015	1/16/2016	81	M	63
Limber	CaveMtn	CVL	CVL03	NV	60.53333333	53.33333333	3	15	13	10/27/2015	1/17/2016	82	M	49
Limber	CaveMtn	CVL	CVL03	NV	60.53333333	53.33333333	3	15	13	10/27/2015	1/17/2016	82	M	50
Limber	CaveMtn	CVL	CVL03	NV	60.53333333	53.33333333	3	15	13	10/27/2015	1/17/2016	82	M	50
Limber	CaveMtn	CVL	CVL03	NV	60.53333333	53.33333333	3	15	13	10/27/2015	1/17/2016	82	M	51
Limber	CaveMtn	CVL	CVL03	NV	60.53333333	53.33333333	3	15	13	10/27/2015	1/17/2016	82	M	52
Limber	CaveMtn	CVL	CVL03	NV	60.53333333	53.33333333	3	15	13	10/27/2015	1/17/2016	82	M	53
Limber	CaveMtn	CVL	CVL03	NV	60.53333333	53.33333333	3	15	13	10/27/2015	1/17/2016	82	F	53
Limber	CaveMtn	CVL	CVL03	NV	60.53333333	53.33333333	3	15	13	10/27/2015	1/17/2016	82	M	54
Limber	CaveMtn	CVL	CVL03	NV	60.53333333	53.33333333	3	15	13	10/27/2015	1/17/2016	82	M	55
Limber	CaveMtn	CVL	CVL03	NV	60.53333333	53.33333333	3	15	13	10/27/2015	1/17/2016	82	M	55
Limber	CaveMtn	CVL	CVL03	NV	60.53333333	53.33333333	3	15	13	10/27/2015	1/17/2016	82	F	55
Limber	CaveMtn	CVL	CVL03	NV	60.53333333	53.33333333	3	15	13	10/27/2015	1/17/2016	82	M	57
Limber	CaveMtn	CVL	CVL03	NV	60.53333333	53.33333333	3	15	13	10/27/2015	1/17/2016	82	M	58
Limber	CaveMtn	CVL	CVL03	NV	60.53333333	53.33333333	3	15	13	10/27/2015	1/17/2016	82	F	59
Limber	CaveMtn	CVL	CVL03	NV	60.53333333	53.33333333	3	15	13	10/27/2015	1/17/2016	82	F	62
Limber	CaveMtn	CVL	CVL03	NV	60.53333333	53.33333333	3	15	13	10/27/2015	1/18/2016	83	M	47
Limber	CaveMtn	CVL	CVL03	NV	60.53333333	53.33333333	3	15	13	10/27/2015	1/18/2016	83	M	49
Limber	CaveMtn	CVL	CVL03	NV	60.53333333	53.33333333	3	15	13	10/27/2015	1/18/2016	83	M	50
Limber	CaveMtn	CVL	CVL03	NV	60.53333333	53.33333333	3	15	13	10/27/2015	1/18/2016	83	M	52
Limber	CaveMtn	CVL	CVL03	NV	60.53333333	53.33333333	3	15	13	10/27/2015	1/18/2016	83	M	52
Limber	CaveMtn	CVL	CVL03	NV	60.53333333	53.33333333	3	15	13	10/27/2015	1/18/2016	83	F	52
Limber	CaveMtn	CVL	CVL03	NV	60.53333333	53.33333333	3	15	13	10/27/2015	1/18/2016	83	F	53
Limber	CaveMtn	CVL	CVL03	NV	60.53333333	53.33333333	3	15	13	10/27/2015	1/18/2016	83	F	60
Limber	CaveMtn	CVL	CVL03	NV	60.53333333	53.33333333	3	15	13	10/27/2015	1/18/2016	83	F	61
Limber	CaveMtn	CVL	CVL03	NV	60.53333333	53.33333333	3	15	13	10/27/2015	1/19/2016	84	M	54
Limber	CaveMtn	CVL	CVL03	NV	60.53333333	53.33333333	3	15	13	10/27/2015	1/19/2016	84	F	66
Limber	CaveMtn	CVL	CVL03	NV	60.53333333	53.33333333	3	15	13	10/27/2015	1/20/2016	85	F	59
Limber	CaveMtn	CVL	CVL03	NV	60.53333333	53.33333333	3	15	13	10/27/2015	1/20/2016	85	F	63
Limber	CaveMtn	CVL	CVL03	NV	60.53333333	53.33333333	3	15	13	10/27/2015	1/21/2016	86	F	60
Limber	CaveMtn	CVL	CVL03	NV	60.53333333	53.33333333	3	15	13	10/27/2015	1/22/2016	87	F	60
Limber	CaveMtn	CVL	CVL03	NV	60.53333333	53.33333333	3	15	13	10/27/2015	1/23/2016	88	M	49
Limber	CaveMtn	CVL	CVL03	NV	60.53333333	53.33333333	3	15	13	10/27/2015	1/23/2016	88	M	50
Limber	CaveMtn	CVL	CVL03	NV	60.53333333	53.33333333	3	15	13	10/27/2015	1/24/2016	89	M	57
Limber	CaveMtn	CVL	CVL03	NV	60.53333333	53.33333333	3	15	13	10/27/2015	1/24/2016	89	F	61
Limber	CaveMtn	CVL	CVL03	NV	60.53333333	53.33333333	3	15	13	10/27/2015	1/25/2016	90	M	55
Limber	CaveMtn	CVL	CVL03	NV	60.53333333	53.33333333	3	15	13	10/27/2015	1/25/2016	90	F	58
Limber	CaveMtn	CVL	CVL03	NV	60.53333333	53.33333333	3	15	13	10/27/2015	1/25/2016	90	F	60
Limber	CaveMtn	CVL	CVL03	NV	60.53333333	53.33333333	3	15	13	10/27/2015	1/26/2016	91	F	55
Limber	CaveMtn	CVL	CVL03	NV	60.53333333	53.33333333	3	15	13	10/27/2015	1/28/2016	93	M	52
Limber	CaveMtn	CVL	CVL03	NV	60.53333333	53.33333333	3	15	13	10/27/2015	1/31/2016	96	M	50
Limber	CaveMtn	CVL	CVL03	NV	60.53333333	53.33333333	3	15	13	10/27/2015	2/4/2016	100	M	48
Limber	CaveMtn	CVL	CVL03	NV	60.53333333	53.33333333	3	15	13	10/27/2015	2/7/2016	103	F	64
Limber	CaveMtn	CVL	CVL03	NV	60.53333333	53.33333333	3	15	13	10/27/2015	2/12/2016	108	M	50
Limber	CaveMtn	CVL	CVL03	NV	60.53333333	53.33333333	3	15	13	10/27/2015	2/13/2016	109	M	51
Limber	CaveMtn	CVL	CVL03	NV	60.53333333	53.33333333	3	15	13	10/27/2015	2/13/2016	109	M	53
Limber	CaveMtn	CVL	CVL03	NV	60.53333333	53.33333333	3	15	13	10/27/2015	2/16/2016	112	M	42
Limber	CaveMtn	CVL	CVL03	NV	60.53333333	53.33333333	3	15	13	10/27/2015	2/20/2016	116	F	49
Limber	CaveMtn	CVL	CVL05	UT	53.5	45.125	3	15	9	11/5/2015	12/30/2015	55	F	50	Unmated
Limber	CaveMtn	CVL	CVL05	UT	53.5	45.125	3	15	9	11/5/2015	12/31/2015	56	M	43
Limber	CaveMtn	CVL	CVL05	UT	53.5	45.125	3	15	9	11/5/2015	1/1/2016	57	M	44
Limber	CaveMtn	CVL	CVL05	UT	53.5	45.125	3	15	9	11/5/2015	1/1/2016	57	F	48
Limber	CaveMtn	CVL	CVL05	UT	53.5	45.125	3	15	9	11/5/2015	1/2/2016	58	M	41
Limber	CaveMtn	CVL	CVL05	UT	53.5	45.125	3	15	9	11/5/2015	1/2/2016	58	M	41
Limber	CaveMtn	CVL	CVL05	UT	53.5	45.125	3	15	9	11/5/2015	1/2/2016	58	M	43
Limber	CaveMtn	CVL	CVL05	UT	53.5	45.125	3	15	9	11/5/2015	1/2/2016	58	F	54
Limber	CaveMtn	CVL	CVL05	UT	53.5	45.125	3	15	9	11/5/2015	1/3/2016	59	M	43
Limber	CaveMtn	CVL	CVL05	UT	53.5	45.125	3	15	9	11/5/2015	1/3/2016	59	F	48
Limber	CaveMtn	CVL	CVL05	UT	53.5	45.125	3	15	9	11/5/2015	1/3/2016	59	F	51
Limber	CaveMtn	CVL	CVL05	UT	53.5	45.125	3	15	9	11/5/2015	1/3/2016	59	F	52
Limber	CaveMtn	CVL	CVL05	UT	53.5	45.125	3	15	9	11/5/2015	1/4/2016	60	F	48
Limber	CaveMtn	CVL	CVL05	UT	53.5	45.125	3	15	9	11/5/2015	1/5/2016	61	M	44
Limber	CaveMtn	CVL	CVL05	UT	53.5	45.125	3	15	9	11/5/2015	1/5/2016	61	M	47
Limber	CaveMtn	CVL	CVL05	UT	53.5	45.125	3	15	9	11/5/2015	1/5/2016	61	M	48
Limber	CaveMtn	CVL	CVL05	UT	53.5	45.125	3	15	9	11/5/2015	1/5/2016	61	F	49
Limber	CaveMtn	CVL	CVL05	UT	53.5	45.125	3	15	9	11/5/2015	1/5/2016	61	F	50
Limber	CaveMtn	CVL	CVL05	UT	53.5	45.125	3	15	9	11/5/2015	1/5/2016	61	F	52
Limber	CaveMtn	CVL	CVL05	UT	53.5	45.125	3	15	9	11/5/2015	1/5/2016	61	F	53
Limber	CaveMtn	CVL	CVL05	UT	53.5	45.125	3	15	9	11/5/2015	1/5/2016	61	F	53
Limber	CaveMtn	CVL	CVL05	UT	53.5	45.125	3	15	9	11/5/2015	1/5/2016	61	F	57
Limber	CaveMtn	CVL	CVL05	UT	53.5	45.125	3	15	9	11/5/2015	1/6/2016	62	M	40
Limber	CaveMtn	CVL	CVL05	UT	53.5	45.125	3	15	9	11/5/2015	1/6/2016	62	M	41
Limber	CaveMtn	CVL	CVL05	UT	53.5	45.125	3	15	9	11/5/2015	1/6/2016	62	M	44
Limber	CaveMtn	CVL	CVL05	UT	53.5	45.125	3	15	9	11/5/2015	1/6/2016	62	F	48
Limber	CaveMtn	CVL	CVL05	UT	53.5	45.125	3	15	9	11/5/2015	1/6/2016	62	F	52
Limber	CaveMtn	CVL	CVL05	UT	53.5	45.125	3	15	9	11/5/2015	1/6/2016	62	F	52
Limber	CaveMtn	CVL	CVL05	UT	53.5	45.125	3	15	9	11/5/2015	1/6/2016	62	F	52
Limber	CaveMtn	CVL	CVL05	UT	53.5	45.125	3	15	9	11/5/2015	1/7/2016	63	M	42
Limber	CaveMtn	CVL	CVL05	UT	53.5	45.125	3	15	9	11/5/2015	1/7/2016	63	M	43
Limber	CaveMtn	CVL	CVL05	UT	53.5	45.125	3	15	9	11/5/2015	1/7/2016	63	M	45
Limber	CaveMtn	CVL	CVL05	UT	53.5	45.125	3	15	9	11/5/2015	1/7/2016	63	M	45
Limber	CaveMtn	CVL	CVL05	UT	53.5	45.125	3	15	9	11/5/2015	1/7/2016	63	M	45
Limber	CaveMtn	CVL	CVL05	UT	53.5	45.125	3	15	9	11/5/2015	1/7/2016	63	M	45
Limber	CaveMtn	CVL	CVL05	UT	53.5	45.125	3	15	9	11/5/2015	1/7/2016	63	M	46
Limber	CaveMtn	CVL	CVL05	UT	53.5	45.125	3	15	9	11/5/2015	1/7/2016	63	M	47
Limber	CaveMtn	CVL	CVL05	UT	53.5	45.125	3	15	9	11/5/2015	1/7/2016	63	F	47
Limber	CaveMtn	CVL	CVL05	UT	53.5	45.125	3	15	9	11/5/2015	1/7/2016	63	F	47
Limber	CaveMtn	CVL	CVL05	UT	53.5	45.125	3	15	9	11/5/2015	1/7/2016	63	F	49
Limber	CaveMtn	CVL	CVL05	UT	53.5	45.125	3	15	9	11/5/2015	1/7/2016	63	M	50
Limber	CaveMtn	CVL	CVL05	UT	53.5	45.125	3	15	9	11/5/2015	1/7/2016	63	M	50
Limber	CaveMtn	CVL	CVL05	UT	53.5	45.125	3	15	9	11/5/2015	1/7/2016	63	F	50
Limber	CaveMtn	CVL	CVL05	UT	53.5	45.125	3	15	9	11/5/2015	1/7/2016	63	F	50
Limber	CaveMtn	CVL	CVL05	UT	53.5	45.125	3	15	9	11/5/2015	1/7/2016	63	M	52
Limber	CaveMtn	CVL	CVL05	UT	53.5	45.125	3	15	9	11/5/2015	1/7/2016	63	F	52
Limber	CaveMtn	CVL	CVL05	UT	53.5	45.125	3	15	9	11/5/2015	1/7/2016	63	F	52
Limber	CaveMtn	CVL	CVL05	UT	53.5	45.125	3	15	9	11/5/2015	1/7/2016	63	F	52
Limber	CaveMtn	CVL	CVL05	UT	53.5	45.125	3	15	9	11/5/2015	1/7/2016	63	F	57
Limber	CaveMtn	CVL	CVL05	UT	53.5	45.125	3	15	9	11/5/2015	1/8/2016	64	F	42
Limber	CaveMtn	CVL	CVL05	UT	53.5	45.125	3	15	9	11/5/2015	1/8/2016	64	M	43
Limber	CaveMtn	CVL	CVL05	UT	53.5	45.125	3	15	9	11/5/2015	1/8/2016	64	M	45
Limber	CaveMtn	CVL	CVL05	UT	53.5	45.125	3	15	9	11/5/2015	1/8/2016	64	F	47
Limber	CaveMtn	CVL	CVL05	UT	53.5	45.125	3	15	9	11/5/2015	1/8/2016	64	M	48
Limber	CaveMtn	CVL	CVL05	UT	53.5	45.125	3	15	9	11/5/2015	1/8/2016	64	M	48
Limber	CaveMtn	CVL	CVL05	UT	53.5	45.125	3	15	9	11/5/2015	1/8/2016	64	F	48
Limber	CaveMtn	CVL	CVL05	UT	53.5	45.125	3	15	9	11/5/2015	1/8/2016	64	M	49
Limber	CaveMtn	CVL	CVL05	UT	53.5	45.125	3	15	9	11/5/2015	1/8/2016	64	F	50
Limber	CaveMtn	CVL	CVL05	UT	53.5	45.125	3	15	9	11/5/2015	1/8/2016	64	F	50
Limber	CaveMtn	CVL	CVL05	UT	53.5	45.125	3	15	9	11/5/2015	1/9/2016	65	M	42
Limber	CaveMtn	CVL	CVL05	UT	53.5	45.125	3	15	9	11/5/2015	1/9/2016	65	M	44
Limber	CaveMtn	CVL	CVL05	UT	53.5	45.125	3	15	9	11/5/2015	1/9/2016	65	M	45
Limber	CaveMtn	CVL	CVL05	UT	53.5	45.125	3	15	9	11/5/2015	1/9/2016	65	M	45
Limber	CaveMtn	CVL	CVL05	UT	53.5	45.125	3	15	9	11/5/2015	1/9/2016	65	M	47
Limber	CaveMtn	CVL	CVL05	UT	53.5	45.125	3	15	9	11/5/2015	1/9/2016	65	M	48
Limber	CaveMtn	CVL	CVL05	UT	53.5	45.125	3	15	9	11/5/2015	1/9/2016	65	M	48
Limber	CaveMtn	CVL	CVL05	UT	53.5	45.125	3	15	9	11/5/2015	1/9/2016	65	M	49
Limber	CaveMtn	CVL	CVL05	UT	53.5	45.125	3	15	9	11/5/2015	1/9/2016	65	M	50
Limber	CaveMtn	CVL	CVL05	UT	53.5	45.125	3	15	9	11/5/2015	1/9/2016	65	F	50
Limber	CaveMtn	CVL	CVL05	UT	53.5	45.125	3	15	9	11/5/2015	1/9/2016	65	F	50
Limber	CaveMtn	CVL	CVL05	UT	53.5	45.125	3	15	9	11/5/2015	1/9/2016	65	F	50
Limber	CaveMtn	CVL	CVL05	UT	53.5	45.125	3	15	9	11/5/2015	1/9/2016	65	F	50
Limber	CaveMtn	CVL	CVL05	UT	53.5	45.125	3	15	9	11/5/2015	1/9/2016	65	F	50
Limber	CaveMtn	CVL	CVL05	UT	53.5	45.125	3	15	9	11/5/2015	1/9/2016	65	F	51
Limber	CaveMtn	CVL	CVL05	UT	53.5	45.125	3	15	9	11/5/2015	1/9/2016	65	F	52
Limber	CaveMtn	CVL	CVL05	UT	53.5	45.125	3	15	9	11/5/2015	1/10/2016	66	M	40
Limber	CaveMtn	CVL	CVL05	UT	53.5	45.125	3	15	9	11/5/2015	1/10/2016	66	M	43
Limber	CaveMtn	CVL	CVL05	UT	53.5	45.125	3	15	9	11/5/2015	1/10/2016	66	M	45
Limber	CaveMtn	CVL	CVL05	UT	53.5	45.125	3	15	9	11/5/2015	1/10/2016	66	M	46
Limber	CaveMtn	CVL	CVL05	UT	53.5	45.125	3	15	9	11/5/2015	1/10/2016	66	M	46
Limber	CaveMtn	CVL	CVL05	UT	53.5	45.125	3	15	9	11/5/2015	1/10/2016	66	F	47
Limber	CaveMtn	CVL	CVL05	UT	53.5	45.125	3	15	9	11/5/2015	1/10/2016	66	F	48
Limber	CaveMtn	CVL	CVL05	UT	53.5	45.125	3	15	9	11/5/2015	1/10/2016	66	F	50
Limber	CaveMtn	CVL	CVL05	UT	53.5	45.125	3	15	9	11/5/2015	1/10/2016	66	F	50
Limber	CaveMtn	CVL	CVL05	UT	53.5	45.125	3	15	9	11/5/2015	1/10/2016	66	F	51
Limber	CaveMtn	CVL	CVL05	UT	53.5	45.125	3	15	9	11/5/2015	1/10/2016	66	F	52
Limber	CaveMtn	CVL	CVL05	UT	53.5	45.125	3	15	9	11/5/2015	1/10/2016	66	F	55
Limber	CaveMtn	CVL	CVL05	UT	53.5	45.125	3	15	9	11/5/2015	1/11/2016	67	M	40
Limber	CaveMtn	CVL	CVL05	UT	53.5	45.125	3	15	9	11/5/2015	1/11/2016	67	M	41
Limber	CaveMtn	CVL	CVL05	UT	53.5	45.125	3	15	9	11/5/2015	1/11/2016	67	M	42
Limber	CaveMtn	CVL	CVL05	UT	53.5	45.125	3	15	9	11/5/2015	1/11/2016	67	M	43
Limber	CaveMtn	CVL	CVL05	UT	53.5	45.125	3	15	9	11/5/2015	1/11/2016	67	M	43
Limber	CaveMtn	CVL	CVL05	UT	53.5	45.125	3	15	9	11/5/2015	1/11/2016	67	M	45
Limber	CaveMtn	CVL	CVL05	UT	53.5	45.125	3	15	9	11/5/2015	1/11/2016	67	M	45
Limber	CaveMtn	CVL	CVL05	UT	53.5	45.125	3	15	9	11/5/2015	1/11/2016	67	M	45
Limber	CaveMtn	CVL	CVL05	UT	53.5	45.125	3	15	9	11/5/2015	1/11/2016	67	F	45
Limber	CaveMtn	CVL	CVL05	UT	53.5	45.125	3	15	9	11/5/2015	1/11/2016	67	M	46
Limber	CaveMtn	CVL	CVL05	UT	53.5	45.125	3	15	9	11/5/2015	1/11/2016	67	M	47
Limber	CaveMtn	CVL	CVL05	UT	53.5	45.125	3	15	9	11/5/2015	1/11/2016	67	F	47
Limber	CaveMtn	CVL	CVL05	UT	53.5	45.125	3	15	9	11/5/2015	1/11/2016	67	F	47
Limber	CaveMtn	CVL	CVL05	UT	53.5	45.125	3	15	9	11/5/2015	1/11/2016	67	F	47
Limber	CaveMtn	CVL	CVL05	UT	53.5	45.125	3	15	9	11/5/2015	1/11/2016	67	F	47
Limber	CaveMtn	CVL	CVL05	UT	53.5	45.125	3	15	9	11/5/2015	1/11/2016	67	M	50
Limber	CaveMtn	CVL	CVL05	UT	53.5	45.125	3	15	9	11/5/2015	1/11/2016	67	M	50
Limber	CaveMtn	CVL	CVL05	UT	53.5	45.125	3	15	9	11/5/2015	1/11/2016	67	F	50
Limber	CaveMtn	CVL	CVL05	UT	53.5	45.125	3	15	9	11/5/2015	1/11/2016	67	F	50
Limber	CaveMtn	CVL	CVL05	UT	53.5	45.125	3	15	9	11/5/2015	1/11/2016	67	F	50
Limber	CaveMtn	CVL	CVL05	UT	53.5	45.125	3	15	9	11/5/2015	1/11/2016	67	F	51
Limber	CaveMtn	CVL	CVL05	UT	53.5	45.125	3	15	9	11/5/2015	1/11/2016	67	M	52
Limber	CaveMtn	CVL	CVL05	UT	53.5	45.125	3	15	9	11/5/2015	1/11/2016	67	F	52
Limber	CaveMtn	CVL	CVL05	UT	53.5	45.125	3	15	9	11/5/2015	1/11/2016	67	F	52
Limber	CaveMtn	CVL	CVL05	UT	53.5	45.125	3	15	9	11/5/2015	1/11/2016	67	F	54
Limber	CaveMtn	CVL	CVL05	UT	53.5	45.125	3	15	9	11/5/2015	1/11/2016	67	F	57
Limber	CaveMtn	CVL	CVL05	UT	53.5	45.125	3	15	9	11/5/2015	1/12/2016	68	M	42
Limber	CaveMtn	CVL	CVL05	UT	53.5	45.125	3	15	9	11/5/2015	1/12/2016	68	M	43
Limber	CaveMtn	CVL	CVL05	UT	53.5	45.125	3	15	9	11/5/2015	1/12/2016	68	M	43
Limber	CaveMtn	CVL	CVL05	UT	53.5	45.125	3	15	9	11/5/2015	1/12/2016	68	M	43
Limber	CaveMtn	CVL	CVL05	UT	53.5	45.125	3	15	9	11/5/2015	1/12/2016	68	M	46
Limber	CaveMtn	CVL	CVL05	UT	53.5	45.125	3	15	9	11/5/2015	1/12/2016	68	M	47
Limber	CaveMtn	CVL	CVL05	UT	53.5	45.125	3	15	9	11/5/2015	1/12/2016	68	M	47
Limber	CaveMtn	CVL	CVL05	UT	53.5	45.125	3	15	9	11/5/2015	1/12/2016	68	F	47
Limber	CaveMtn	CVL	CVL05	UT	53.5	45.125	3	15	9	11/5/2015	1/12/2016	68	F	49
Limber	CaveMtn	CVL	CVL05	UT	53.5	45.125	3	15	9	11/5/2015	1/12/2016	68	F	51
Limber	CaveMtn	CVL	CVL05	UT	53.5	45.125	3	15	9	11/5/2015	1/12/2016	68	F	52
Limber	CaveMtn	CVL	CVL05	UT	53.5	45.125	3	15	9	11/5/2015	1/12/2016	68	F	52
Limber	CaveMtn	CVL	CVL05	UT	53.5	45.125	3	15	9	11/5/2015	1/12/2016	68	F	55
Limber	CaveMtn	CVL	CVL05	UT	53.5	45.125	3	15	9	11/5/2015	1/12/2016	68	F	55
Limber	CaveMtn	CVL	CVL05	UT	53.5	45.125	3	15	9	11/5/2015	1/12/2016	68	F	56
Limber	CaveMtn	CVL	CVL05	UT	53.5	45.125	3	15	9	11/5/2015	1/13/2016	69	M	40
Limber	CaveMtn	CVL	CVL05	UT	53.5	45.125	3	15	9	11/5/2015	1/13/2016	69	M	40
Limber	CaveMtn	CVL	CVL05	UT	53.5	45.125	3	15	9	11/5/2015	1/13/2016	69	M	40
Limber	CaveMtn	CVL	CVL05	UT	53.5	45.125	3	15	9	11/5/2015	1/13/2016	69	M	40
Limber	CaveMtn	CVL	CVL05	UT	53.5	45.125	3	15	9	11/5/2015	1/13/2016	69	M	44
Limber	CaveMtn	CVL	CVL05	UT	53.5	45.125	3	15	9	11/5/2015	1/13/2016	69	M	45
Limber	CaveMtn	CVL	CVL05	UT	53.5	45.125	3	15	9	11/5/2015	1/13/2016	69	F	45
Limber	CaveMtn	CVL	CVL05	UT	53.5	45.125	3	15	9	11/5/2015	1/13/2016	69	M	46
Limber	CaveMtn	CVL	CVL05	UT	53.5	45.125	3	15	9	11/5/2015	1/13/2016	69	M	48
Limber	CaveMtn	CVL	CVL05	UT	53.5	45.125	3	15	9	11/5/2015	1/13/2016	69	F	48
Limber	CaveMtn	CVL	CVL05	UT	53.5	45.125	3	15	9	11/5/2015	1/13/2016	69	F	48
Limber	CaveMtn	CVL	CVL05	UT	53.5	45.125	3	15	9	11/5/2015	1/13/2016	69	F	48
Limber	CaveMtn	CVL	CVL05	UT	53.5	45.125	3	15	9	11/5/2015	1/13/2016	69	M	50
Limber	CaveMtn	CVL	CVL05	UT	53.5	45.125	3	15	9	11/5/2015	1/13/2016	69	F	50
Limber	CaveMtn	CVL	CVL05	UT	53.5	45.125	3	15	9	11/5/2015	1/13/2016	69	F	50
Limber	CaveMtn	CVL	CVL05	UT	53.5	45.125	3	15	9	11/5/2015	1/13/2016	69	F	50
Limber	CaveMtn	CVL	CVL05	UT	53.5	45.125	3	15	9	11/5/2015	1/13/2016	69	F	51
Limber	CaveMtn	CVL	CVL05	UT	53.5	45.125	3	15	9	11/5/2015	1/13/2016	69	F	51
Limber	CaveMtn	CVL	CVL05	UT	53.5	45.125	3	15	9	11/5/2015	1/13/2016	69	F	52
Limber	CaveMtn	CVL	CVL05	UT	53.5	45.125	3	15	9	11/5/2015	1/13/2016	69	F	53
Limber	CaveMtn	CVL	CVL05	UT	53.5	45.125	3	15	9	11/5/2015	1/14/2016	70	M	40
Limber	CaveMtn	CVL	CVL05	UT	53.5	45.125	3	15	9	11/5/2015	1/14/2016	70	M	42
Limber	CaveMtn	CVL	CVL05	UT	53.5	45.125	3	15	9	11/5/2015	1/14/2016	70	M	42
Limber	CaveMtn	CVL	CVL05	UT	53.5	45.125	3	15	9	11/5/2015	1/14/2016	70	M	43
Limber	CaveMtn	CVL	CVL05	UT	53.5	45.125	3	15	9	11/5/2015	1/14/2016	70	M	44
Limber	CaveMtn	CVL	CVL05	UT	53.5	45.125	3	15	9	11/5/2015	1/14/2016	70	M	44
Limber	CaveMtn	CVL	CVL05	UT	53.5	45.125	3	15	9	11/5/2015	1/14/2016	70	M	45
Limber	CaveMtn	CVL	CVL05	UT	53.5	45.125	3	15	9	11/5/2015	1/14/2016	70	M	46
Limber	CaveMtn	CVL	CVL05	UT	53.5	45.125	3	15	9	11/5/2015	1/14/2016	70	F	46
Limber	CaveMtn	CVL	CVL05	UT	53.5	45.125	3	15	9	11/5/2015	1/14/2016	70	M	47
Limber	CaveMtn	CVL	CVL05	UT	53.5	45.125	3	15	9	11/5/2015	1/14/2016	70	F	47
Limber	CaveMtn	CVL	CVL05	UT	53.5	45.125	3	15	9	11/5/2015	1/14/2016	70	M	48
Limber	CaveMtn	CVL	CVL05	UT	53.5	45.125	3	15	9	11/5/2015	1/14/2016	70	F	49
Limber	CaveMtn	CVL	CVL05	UT	53.5	45.125	3	15	9	11/5/2015	1/14/2016	70	F	50
Limber	CaveMtn	CVL	CVL05	UT	53.5	45.125	3	15	9	11/5/2015	1/14/2016	70	F	52
Limber	CaveMtn	CVL	CVL05	UT	53.5	45.125	3	15	9	11/5/2015	1/14/2016	70	F	53
Limber	CaveMtn	CVL	CVL05	UT	53.5	45.125	3	15	9	11/5/2015	1/15/2016	71	M	43
Limber	CaveMtn	CVL	CVL05	UT	53.5	45.125	3	15	9	11/5/2015	1/15/2016	71	F	46
Limber	CaveMtn	CVL	CVL05	UT	53.5	45.125	3	15	9	11/5/2015	1/15/2016	71	F	46
Limber	CaveMtn	CVL	CVL05	UT	53.5	45.125	3	15	9	11/5/2015	1/15/2016	71	M	47
Limber	CaveMtn	CVL	CVL05	UT	53.5	45.125	3	15	9	11/5/2015	1/15/2016	71	F	47
Limber	CaveMtn	CVL	CVL05	UT	53.5	45.125	3	15	9	11/5/2015	1/15/2016	71	F	47
Limber	CaveMtn	CVL	CVL05	UT	53.5	45.125	3	15	9	11/5/2015	1/15/2016	71	F	47
Limber	CaveMtn	CVL	CVL05	UT	53.5	45.125	3	15	9	11/5/2015	1/15/2016	71	F	48
Limber	CaveMtn	CVL	CVL05	UT	53.5	45.125	3	15	9	11/5/2015	1/15/2016	71	F	48
Limber	CaveMtn	CVL	CVL05	UT	53.5	45.125	3	15	9	11/5/2015	1/15/2016	71	F	53
Limber	CaveMtn	CVL	CVL05	UT	53.5	45.125	3	15	9	11/5/2015	1/15/2016	71	F	53
Limber	CaveMtn	CVL	CVL05	UT	53.5	45.125	3	15	9	11/5/2015	1/16/2016	72	M	42
Limber	CaveMtn	CVL	CVL05	UT	53.5	45.125	3	15	9	11/5/2015	1/16/2016	72	M	43
Limber	CaveMtn	CVL	CVL05	UT	53.5	45.125	3	15	9	11/5/2015	1/16/2016	72	M	43
Limber	CaveMtn	CVL	CVL05	UT	53.5	45.125	3	15	9	11/5/2015	1/16/2016	72	M	43
Limber	CaveMtn	CVL	CVL05	UT	53.5	45.125	3	15	9	11/5/2015	1/16/2016	72	M	45
Limber	CaveMtn	CVL	CVL05	UT	53.5	45.125	3	15	9	11/5/2015	1/16/2016	72	M	46
Limber	CaveMtn	CVL	CVL05	UT	53.5	45.125	3	15	9	11/5/2015	1/16/2016	72	F	46
[truncated: 5,091 more rows]
