# Supplementary material for: Low offspring survival in mountain pine beetle infesting the resistant Great Basin bristlecone pine supports the preference-performance hypothesis
Source: PLoS One. 2018 May 1;13(5):e0196732. doi: 10.1371/journal.pone.0196732 (PMC5929522; doi:10.1371/journal.pone.0196732)
Supplement: S1 Dataset — The dataset consists of a zipped folder containing 6 .csv files and a metadata text file. (ZIP) [file pone.0196732.s004.zip › S4 Dataset/Offspring_Emergence_Galleries.csv]

Tree_Spp	Site	Tree_ID	Bolt_ID	Gallery_number	MPB_Population	Gallery_successful	Total_gallery_length_cm	Gallery_success_notes	Date_infested		NOTE
Bristlecone	CaveMtn	CVB	CVB01	1	UT	Y	19.5		11/2/2015		Unless otherwise noted, galleries were deemed unsuccesful if <10cm
Bristlecone	CaveMtn	CVB	CVB01	2	UT	Y	36		11/2/2015
Bristlecone	CaveMtn	CVB	CVB01	3	UT	N	8.5		11/2/2015
Bristlecone	CaveMtn	CVB	CVB01	4	UT	Y	16		11/2/2015
Bristlecone	CaveMtn	CVB	CVB01	5	UT	Y	21		11/2/2015
Bristlecone	CaveMtn	CVB	CVB01	6	UT	N	9	obviously unsuccessful	11/2/2015
Bristlecone	CaveMtn	CVB	CVB01	7	UT	N	3	obviously unsuccessful	11/2/2015
Bristlecone	CaveMtn	CVB	CVB01	8	UT	N	6	obviously unsuccessful	11/2/2015
Bristlecone	CaveMtn	CVB	CVB01	9	UT	N	4	obviously unsuccessful	11/2/2015
Bristlecone	CaveMtn	CVB	CVB01	10	UT	N	3	obviously unsuccessful	11/2/2015
Bristlecone	CaveMtn	CVB	CVB01	11	UT	Y	23		11/2/2015
Bristlecone	CaveMtn	CVB	CVB01	12	UT	N	3	obviously unsuccessful	11/2/2015
Bristlecone	CaveMtn	CVB	CVB01	13	UT	Y	24		11/2/2015
Bristlecone	CaveMtn	CVB	CVB01	14	UT	Y	13.5		11/2/2015
Bristlecone	CaveMtn	CVB	CVB01	15	UT	Y	35		11/2/2015
Bristlecone	CaveMtn	CVB	CVB01	16	UT	Y	19		11/2/2015
Bristlecone	CaveMtn	CVB	CVB01	17	UT	Y	24.5		11/2/2015
Bristlecone	CaveMtn	CVB	CVB01	18	UT	Y	23.5		11/2/2015
Bristlecone	CaveMtn	CVB	CVB02	1	NV	Y	23		10/22/2015
Bristlecone	CaveMtn	CVB	CVB02	2	NV	N	3	obviously unsuccessful	10/22/2015
Bristlecone	CaveMtn	CVB	CVB02	3	NV	Y	52.5		10/22/2015
Bristlecone	CaveMtn	CVB	CVB02	4	NV	Y	39.5		10/22/2015
Bristlecone	CaveMtn	CVB	CVB02	5	NV	Y	10	visible larval galleries	10/22/2015
Bristlecone	CaveMtn	CVB	CVB02	6	NV	Y	39.5		10/22/2015
Bristlecone	CaveMtn	CVB	CVB02	7	NV	Y	39.5		10/22/2015
Bristlecone	CaveMtn	CVB	CVB02	8	NV	Y	45.5		10/22/2015
Bristlecone	CaveMtn	CVB	CVB02	9	NV	Y	12	visible larval galleries	10/22/2015
Bristlecone	CaveMtn	CVB	CVB02	10	NV	Y	26.5		10/22/2015
Bristlecone	CaveMtn	CVB	CVB02	11	NV	Y	38		10/22/2015
Bristlecone	CaveMtn	CVB	CVB02	12	NV	Y	42		10/22/2015
Bristlecone	CaveMtn	CVB	CVB02	13	NV	Y	40		10/22/2015
Bristlecone	CaveMtn	CVB	CVB02	14	NV	Y	50		10/22/2015
Bristlecone	CaveMtn	CVB	CVB02	15	NV	Y	27.5		10/22/2015
Bristlecone	CaveMtn	CVB	CVB02	16	NV	Y	53.5		10/22/2015
Bristlecone	CaveMtn	CVB	CVB03	1	NV	Y	68		10/27/2015
Bristlecone	CaveMtn	CVB	CVB03	2	NV	Y	44.5		10/27/2015
Bristlecone	CaveMtn	CVB	CVB03	3	NV	Y	37		10/27/2015
Bristlecone	CaveMtn	CVB	CVB03	4	NV	Y	43.5		10/27/2015
Bristlecone	CaveMtn	CVB	CVB03	5	NV	N	2.5	obviously unsuccessful	10/27/2015
Bristlecone	CaveMtn	CVB	CVB03	6	NV	Y	38		10/27/2015
Bristlecone	CaveMtn	CVB	CVB03	7	NV	Y	38		10/27/2015
Bristlecone	CaveMtn	CVB	CVB03	8	NV	Y	41.5		10/27/2015
Bristlecone	CaveMtn	CVB	CVB03	9	NV	N	10.5	obviously unsuccessful	10/27/2015
Bristlecone	CaveMtn	CVB	CVB03	10	NV	N	4	obviously unsuccessful	10/27/2015
Bristlecone	CaveMtn	CVB	CVB03	11	NV	Y	43.5		10/27/2015
Bristlecone	CaveMtn	CVB	CVB03	12	NV	Y	46.5		10/27/2015
Bristlecone	CaveMtn	CVB	CVB03	13	NV	Y	40.5		10/27/2015
Bristlecone	CaveMtn	CVB	CVB03	14	NV	Y	45		10/27/2015
Bristlecone	CaveMtn	CVB	CVB03	15	NV	Y	42		10/27/2015
Bristlecone	CaveMtn	CVB	CVB05	1	UT	Y	58.5		11/5/2015
Bristlecone	CaveMtn	CVB	CVB05	2	UT	Y	39		11/5/2015
Bristlecone	CaveMtn	CVB	CVB05	3	UT	N	8.5		11/5/2015
Bristlecone	CaveMtn	CVB	CVB05	4	UT	Y	52		11/5/2015
Bristlecone	CaveMtn	CVB	CVB05	5	UT	Y	37.5		11/5/2015
Bristlecone	CaveMtn	CVB	CVB05	6	UT	Y	36		11/5/2015
Bristlecone	CaveMtn	CVB	CVB05	7	UT	N	4.5	obviously unsuccessful	11/5/2015
Bristlecone	CaveMtn	CVB	CVB05	8	UT	Y	37		11/5/2015
Bristlecone	CaveMtn	CVB	CVB05	9	UT	Y	38.5		11/5/2015
Bristlecone	CaveMtn	CVB	CVB05	10	UT	Y	71.5		11/5/2015
Bristlecone	CaveMtn	CVB	CVB05	11	UT	Y	34		11/5/2015
Bristlecone	CaveMtn	CVB	CVB05	12	UT	N	2	obviously unsuccessful	11/5/2015
Bristlecone	CaveMtn	CVB	CVB05	13	UT	Y	34.5		11/5/2015
Bristlecone	CaveMtn	CVB	CVB05	14	UT	Y	32		11/5/2015
Bristlecone	CaveMtn	CVB	CVB05	15	UT	Y	51.5		11/5/2015
Bristlecone	CaveMtn	CVB	CVB06	1	UT	Y	40		11/5/2015
Bristlecone	CaveMtn	CVB	CVB06	2	UT	N	4	obviously unsuccessful	11/5/2015
Bristlecone	CaveMtn	CVB	CVB06	3	UT	Y	52.5		11/5/2015
Bristlecone	CaveMtn	CVB	CVB06	4	UT	Y	39		11/5/2015
Bristlecone	CaveMtn	CVB	CVB06	5	UT	N	3	obviously unsuccessful	11/5/2015
Bristlecone	CaveMtn	CVB	CVB06	6	UT	N	3	obviously unsuccessful	11/5/2015
Bristlecone	CaveMtn	CVB	CVB06	7	UT	N	4.5	obviously unsuccessful	11/5/2015
Bristlecone	CaveMtn	CVB	CVB06	8	UT	Y	40		11/5/2015
Bristlecone	CaveMtn	CVB	CVB06	9	UT	Y	37		11/5/2015
Bristlecone	CaveMtn	CVB	CVB06	10	UT	Y	62		11/5/2015
Bristlecone	CaveMtn	CVB	CVB06	11	UT	N	5	obviously unsuccessful	11/5/2015
Bristlecone	CaveMtn	CVB	CVB06	12	UT	N	5	obviously unsuccessful	11/5/2015
Bristlecone	CaveMtn	CVB	CVB06	13	UT	Y	55		11/5/2015
Bristlecone	CaveMtn	CVB	CVB06	14	UT	Y	38.5		11/5/2015
Bristlecone	CaveMtn	CVB	CVB06	15	UT	N	3	obviously unsuccessful	11/5/2015
Bristlecone	CaveMtn	CVB	CVB07	1	NV	N	4	obviously unsuccessful	10/27/2015
Bristlecone	CaveMtn	CVB	CVB07	2	NV	N	4	obviously unsuccessful	10/27/2015
Bristlecone	CaveMtn	CVB	CVB07	3	NV	Y	39.5		10/27/2015
Bristlecone	CaveMtn	CVB	CVB07	4	NV	Y	30.5		10/27/2015
Bristlecone	CaveMtn	CVB	CVB07	5	NV	Y	71		10/27/2015
Bristlecone	CaveMtn	CVB	CVB07	6	NV	Y	66		10/27/2015
Bristlecone	CaveMtn	CVB	CVB07	7	NV	Y	45		10/27/2015
Bristlecone	CaveMtn	CVB	CVB07	8	NV	N	4.5	obviously unsuccessful	10/27/2015
Bristlecone	CaveMtn	CVB	CVB07	9	NV	Y	43		10/27/2015
Bristlecone	CaveMtn	CVB	CVB07	10	NV	Y	40		10/27/2015
Bristlecone	CaveMtn	CVB	CVB07	11	NV	Y	42.5		10/27/2015
Bristlecone	CaveMtn	CVB	CVB07	12	NV	N	19	obviously unsuccessful	10/27/2015
Bristlecone	CaveMtn	CVB	CVB07	13	NV	N	6	obviously unsuccessful	10/27/2015
Bristlecone	CaveMtn	CVB	CVB07	14	NV	Y	43		10/27/2015
Bristlecone	CaveMtn	CVB	CVB07	15	NV	Y	34.5		10/27/2015
Limber	CaveMtn	CVL	CVL01	1	UT	N	3	obviously unsuccessful	11/2/2015
Limber	CaveMtn	CVL	CVL01	2	UT	Y	23		11/2/2015
Limber	CaveMtn	CVL	CVL01	3	UT	Y	23.5		11/2/2015
Limber	CaveMtn	CVL	CVL01	4	UT	Y	36.5		11/2/2015
Limber	CaveMtn	CVL	CVL01	5	UT	Y	35.5		11/2/2015
Limber	CaveMtn	CVL	CVL01	6	UT	Y	42		11/2/2015
Limber	CaveMtn	CVL	CVL01	7	UT	Y	43		11/2/2015
Limber	CaveMtn	CVL	CVL01	8	UT	N	4	obviously unsuccessful	11/2/2015
Limber	CaveMtn	CVL	CVL01	9	UT	Y	15		11/2/2015
Limber	CaveMtn	CVL	CVL01	10	UT	Y	38.5		11/2/2015
Limber	CaveMtn	CVL	CVL01	11	UT	Y	17		11/2/2015
Limber	CaveMtn	CVL	CVL01	12	UT	Y	40		11/2/2015
Limber	CaveMtn	CVL	CVL01	13	UT	Y	38		11/2/2015
Limber	CaveMtn	CVL	CVL01	14	UT	Y	26		11/2/2015
Limber	CaveMtn	CVL	CVL01	15	UT	Y	22.5		11/2/2015
Limber	CaveMtn	CVL	CVL01	16	UT	Y	37		11/2/2015
Limber	CaveMtn	CVL	CVL01	17	UT	Y	42.5		11/2/2015
Limber	CaveMtn	CVL	CVL01	18	UT	Y	23		11/2/2015
Limber	CaveMtn	CVL	CVL01	19	UT	Y	29.5		11/2/2015
Limber	CaveMtn	CVL	CVL02	1	NV	Y	23.5		10/22/2015
Limber	CaveMtn	CVL	CVL02	2	NV	Y	12		10/22/2015
Limber	CaveMtn	CVL	CVL02	3	NV	Y	47.5		10/22/2015
Limber	CaveMtn	CVL	CVL02	4	NV	Y	43		10/22/2015
Limber	CaveMtn	CVL	CVL02	5	NV	Y	52.5		10/22/2015
Limber	CaveMtn	CVL	CVL02	6	NV	N	3		10/22/2015
Limber	CaveMtn	CVL	CVL02	7	NV	Y	17.5		10/22/2015
Limber	CaveMtn	CVL	CVL02	8	NV	Y	61.5		10/22/2015
Limber	CaveMtn	CVL	CVL02	9	NV	N	4		10/22/2015
Limber	CaveMtn	CVL	CVL02	10	NV	Y	30.5		10/22/2015
Limber	CaveMtn	CVL	CVL02	11	NV	Y	39.5		10/22/2015
Limber	CaveMtn	CVL	CVL02	12	NV	Y	59.5		10/22/2015
Limber	CaveMtn	CVL	CVL02	13	NV	Y	39.5		10/22/2015
Limber	CaveMtn	CVL	CVL02	14	NV	N	2		10/22/2015
Limber	CaveMtn	CVL	CVL02	15	NV	Y	25		10/22/2015
Limber	CaveMtn	CVL	CVL02	16	NV	Y	35		10/22/2015
Limber	CaveMtn	CVL	CVL02	17	NV	Y	40.5		10/22/2015
Limber	CaveMtn	CVL	CVL03	1	NV	N	8		10/27/2015
Limber	CaveMtn	CVL	CVL03	2	NV	Y	33.5		10/27/2015
Limber	CaveMtn	CVL	CVL03	3	NV	Y	41.5		10/27/2015
Limber	CaveMtn	CVL	CVL03	4	NV	Y	50		10/27/2015
Limber	CaveMtn	CVL	CVL03	5	NV	Y	30		10/27/2015
Limber	CaveMtn	CVL	CVL03	6	NV	Y	44		10/27/2015
Limber	CaveMtn	CVL	CVL03	7	NV	Y	27		10/27/2015
Limber	CaveMtn	CVL	CVL03	8	NV	Y	38		10/27/2015
Limber	CaveMtn	CVL	CVL03	9	NV	Y	37		10/27/2015
Limber	CaveMtn	CVL	CVL03	10	NV	Y	37		10/27/2015
Limber	CaveMtn	CVL	CVL03	11	NV	Y	43.5		10/27/2015
Limber	CaveMtn	CVL	CVL03	12	NV	Y	46		10/27/2015
Limber	CaveMtn	CVL	CVL03	13	NV	Y	38.5		10/27/2015
Limber	CaveMtn	CVL	CVL03	14	NV	N	10		10/27/2015
Limber	CaveMtn	CVL	CVL03	15	NV	Y	15.5		10/27/2015
Limber	CaveMtn	CVL	CVL05	1	UT	Y	35		11/5/2015
Limber	CaveMtn	CVL	CVL05	2	UT	N	7		11/5/2015
Limber	CaveMtn	CVL	CVL05	3	UT	N	3		11/5/2015
Limber	CaveMtn	CVL	CVL05	4	UT	N	3		11/5/2015
Limber	CaveMtn	CVL	CVL05	5	UT	N	3		11/5/2015
Limber	CaveMtn	CVL	CVL05	6	UT	Y	53.5		11/5/2015
Limber	CaveMtn	CVL	CVL05	7	UT	Y	13		11/5/2015
Limber	CaveMtn	CVL	CVL05	8	UT	Y	40.5		11/5/2015
Limber	CaveMtn	CVL	CVL05	9	UT	Y	39.5		11/5/2015
Limber	CaveMtn	CVL	CVL05	10	UT	Y	33.5		11/5/2015
Limber	CaveMtn	CVL	CVL05	11	UT	N	8		11/5/2015
Limber	CaveMtn	CVL	CVL05	12	UT	Y	31.5		11/5/2015
Limber	CaveMtn	CVL	CVL05	13	UT	Y	16		11/5/2015
Limber	CaveMtn	CVL	CVL05	14	UT	N	5.5		11/5/2015
Limber	CaveMtn	CVL	CVL05	15	UT	Y	16		11/5/2015
Limber	CaveMtn	CVL	CVL06	1	UT	Y	20		11/5/2015
Limber	CaveMtn	CVL	CVL06	2	UT	Y	39.5		11/5/2015
Limber	CaveMtn	CVL	CVL06	3	UT	Y	42		11/5/2015
Limber	CaveMtn	CVL	CVL06	4	UT	Y	20.5		11/5/2015
Limber	CaveMtn	CVL	CVL06	5	UT	Y	38		11/5/2015
Limber	CaveMtn	CVL	CVL06	6	UT	Y	14.5		11/5/2015
Limber	CaveMtn	CVL	CVL06	7	UT	Y	17		11/5/2015
Limber	CaveMtn	CVL	CVL06	8	UT	Y	41.5		11/5/2015
Limber	CaveMtn	CVL	CVL06	9	UT	Y	37		11/5/2015
Limber	CaveMtn	CVL	CVL06	10	UT	N	3		11/5/2015
Limber	CaveMtn	CVL	CVL06	11	UT	N	6		11/5/2015
Limber	CaveMtn	CVL	CVL06	12	UT	Y	12	visible larval galleries	11/5/2015
Limber	CaveMtn	CVL	CVL06	13	UT	Y	43.5		11/5/2015
Limber	CaveMtn	CVL	CVL06	14	UT	N	3.5		11/5/2015
Limber	CaveMtn	CVL	CVL07	1	NV	N	3.5		10/27/2015
Limber	CaveMtn	CVL	CVL07	2	NV	Y	57		10/27/2015
Limber	CaveMtn	CVL	CVL07	3	NV	Y	12		10/27/2015
Limber	CaveMtn	CVL	CVL07	4	NV	Y	41		10/27/2015
Limber	CaveMtn	CVL	CVL07	5	NV	Y	39		10/27/2015
Limber	CaveMtn	CVL	CVL07	6	NV	Y	40		10/27/2015
Limber	CaveMtn	CVL	CVL07	7	NV	Y	35		10/27/2015
Limber	CaveMtn	CVL	CVL07	8	NV	Y	37		10/27/2015
Limber	CaveMtn	CVL	CVL07	9	NV	Y	38		10/27/2015
Limber	CaveMtn	CVL	CVL07	10	NV	N	5.5		10/27/2015
Limber	CaveMtn	CVL	CVL07	11	NV	Y	56		10/27/2015
Limber	CaveMtn	CVL	CVL07	12	NV	Y	46		10/27/2015
Limber	CaveMtn	CVL	CVL07	13	NV	Y	54		10/27/2015
Limber	CaveMtn	CVL	CVL07	14	NV	Y	47		10/27/2015
Bristlecone	DixieNF	DXB	DXB03	1	NV	N	3	obviously unsuccessful	10/22/2015
Bristlecone	DixieNF	DXB	DXB03	2	NV	Y	41		10/22/2015
Bristlecone	DixieNF	DXB	DXB03	3	NV	Y	31.5		10/22/2015
Bristlecone	DixieNF	DXB	DXB03	4	NV	Y	55		10/22/2015
Bristlecone	DixieNF	DXB	DXB03	5	NV	Y	72.5		10/22/2015
Bristlecone	DixieNF	DXB	DXB03	6	NV	Y	19.5		10/22/2015
Bristlecone	DixieNF	DXB	DXB03	7	NV	Y	64		10/22/2015
Bristlecone	DixieNF	DXB	DXB03	8	NV	Y	34.5		10/22/2015
Bristlecone	DixieNF	DXB	DXB03	9	NV	Y	40		10/22/2015
Bristlecone	DixieNF	DXB	DXB03	10	NV	Y	42.5		10/22/2015
Bristlecone	DixieNF	DXB	DXB03	11	NV	Y	36		10/22/2015
Bristlecone	DixieNF	DXB	DXB03	12	NV	Y	38		10/22/2015
Bristlecone	DixieNF	DXB	DXB03	13	NV	Y	77		10/22/2015
Bristlecone	DixieNF	DXB	DXB03	14	NV	N	3.5	obviously unsuccessful	10/22/2015
Bristlecone	DixieNF	DXB	DXB03	15	NV	Y	32.5		10/22/2015
Bristlecone	DixieNF	DXB	DXB04	1	NV	N	2.5	obviously unsuccessful	10/27/2015
Bristlecone	DixieNF	DXB	DXB04	2	NV	Y	34		10/27/2015
Bristlecone	DixieNF	DXB	DXB04	3	NV	Y	40		10/27/2015
Bristlecone	DixieNF	DXB	DXB04	4	NV	N	4	obviously unsuccessful	10/27/2015
Bristlecone	DixieNF	DXB	DXB04	5	NV	Y	52.5		10/27/2015
Bristlecone	DixieNF	DXB	DXB04	6	NV	N	4.5	obviously unsuccessful	10/27/2015
Bristlecone	DixieNF	DXB	DXB04	7	NV	Y	85		10/27/2015
Bristlecone	DixieNF	DXB	DXB04	8	NV	Y	52.5		10/27/2015
Bristlecone	DixieNF	DXB	DXB04	9	NV	N	7.5	obviously unsuccessful	10/27/2015
Bristlecone	DixieNF	DXB	DXB04	10	NV	Y	30		10/27/2015
Bristlecone	DixieNF	DXB	DXB04	11	NV	Y	44		10/27/2015
Bristlecone	DixieNF	DXB	DXB04	12	NV	N	7		10/27/2015
Bristlecone	DixieNF	DXB	DXB04	13	NV	Y	26.6		10/27/2015
Bristlecone	DixieNF	DXB	DXB04	14	NV	N	3.5	obviously unsuccessful	10/27/2015
Bristlecone	DixieNF	DXB	DXB04	15	NV	Y	26.5		10/27/2015
Bristlecone	DixieNF	DXB	DXB04	16	NV	Y	37		10/27/2015
Bristlecone	DixieNF	DXB	DXB05	1	UT	Y	48.5		11/2/2015
Bristlecone	DixieNF	DXB	DXB05	2	UT	Y	25		11/2/2015
Bristlecone	DixieNF	DXB	DXB05	3	UT	Y	55		11/2/2015
Bristlecone	DixieNF	DXB	DXB05	4	UT	Y	25		11/2/2015
Bristlecone	DixieNF	DXB	DXB05	5	UT	Y	57.5		11/2/2015
Bristlecone	DixieNF	DXB	DXB05	6	UT	Y	37		11/2/2015
Bristlecone	DixieNF	DXB	DXB05	7	UT	Y	36		11/2/2015
Bristlecone	DixieNF	DXB	DXB05	8	UT	Y	32.5		11/2/2015
Bristlecone	DixieNF	DXB	DXB05	9	UT	Y	61		11/2/2015
Bristlecone	DixieNF	DXB	DXB05	10	UT	Y	33		11/2/2015
Bristlecone	DixieNF	DXB	DXB05	11	UT	Y	72		11/2/2015
Bristlecone	DixieNF	DXB	DXB05	12	UT	Y	49.5		11/2/2015
Bristlecone	DixieNF	DXB	DXB05	13	UT	Y	46.5		11/2/2015
Bristlecone	DixieNF	DXB	DXB05	14	UT	Y	39		11/2/2015
Bristlecone	DixieNF	DXB	DXB05	15	UT	Y	38		11/2/2015
Bristlecone	DixieNF	DXB	DXB06	1	UT	Y	44		11/5/2015
Bristlecone	DixieNF	DXB	DXB06	2	UT	Y	31		11/5/2015
Bristlecone	DixieNF	DXB	DXB06	3	UT	Y	32		11/5/2015
Bristlecone	DixieNF	DXB	DXB06	4	UT	Y	63		11/5/2015
Bristlecone	DixieNF	DXB	DXB06	5	UT	Y	12.5		11/5/2015
Bristlecone	DixieNF	DXB	DXB06	6	UT	Y	63		11/5/2015
Bristlecone	DixieNF	DXB	DXB06	7	UT	Y	65.5		11/5/2015
Bristlecone	DixieNF	DXB	DXB06	8	UT	Y	39.5		11/5/2015
Bristlecone	DixieNF	DXB	DXB06	9	UT	Y	33		11/5/2015
Bristlecone	DixieNF	DXB	DXB06	10	UT	Y	32.5		11/5/2015
Bristlecone	DixieNF	DXB	DXB06	11	UT	Y	66		11/5/2015
Bristlecone	DixieNF	DXB	DXB06	12	UT	Y	46		11/5/2015
Bristlecone	DixieNF	DXB	DXB06	13	UT	Y	37		11/5/2015
Bristlecone	DixieNF	DXB	DXB06	14	UT	Y	40		11/5/2015
Bristlecone	DixieNF	DXB	DXB07	1	UT	Y	37		10/27/2015
Bristlecone	DixieNF	DXB	DXB07	2	UT	Y	65		10/27/2015
Bristlecone	DixieNF	DXB	DXB07	3	UT	Y	44.5		10/27/2015
Bristlecone	DixieNF	DXB	DXB07	4	UT	N	3	obviously unsuccessful	10/27/2015
Bristlecone	DixieNF	DXB	DXB07	5	UT	Y	39.5		10/27/2015
Bristlecone	DixieNF	DXB	DXB07	6	UT	N	9.5	obviously unsuccessful	10/27/2015
Bristlecone	DixieNF	DXB	DXB07	7	UT	Y	52.5		10/27/2015
Bristlecone	DixieNF	DXB	DXB07	8	UT	Y	99		10/27/2015
Bristlecone	DixieNF	DXB	DXB07	9	UT	Y	76		10/27/2015
Bristlecone	DixieNF	DXB	DXB07	10	UT	N	5	obviously unsuccessful	10/27/2015
Bristlecone	DixieNF	DXB	DXB07	11	UT	Y	70		10/27/2015
Bristlecone	DixieNF	DXB	DXB07	12	UT	Y	41		10/27/2015
Bristlecone	DixieNF	DXB	DXB07	13	UT	Y	40.5		10/27/2015
Bristlecone	DixieNF	DXB	DXB07	14	UT	Y	38		10/27/2015
Bristlecone	DixieNF	DXB	DXB07	15	UT	Y	36.5		10/27/2015
Bristlecone	DixieNF	DXB	DXB09	1	NV	Y	25.5		10/6/2015
Bristlecone	DixieNF	DXB	DXB09	2	NV	N	13	obviously unsuccessful	10/6/2015
Bristlecone	DixieNF	DXB	DXB09	3	NV	Y	37		10/6/2015
Bristlecone	DixieNF	DXB	DXB09	4	NV	Y	39		10/6/2015
Bristlecone	DixieNF	DXB	DXB09	5	NV	N	6	obviously unsuccessful	10/6/2015
Bristlecone	DixieNF	DXB	DXB09	6	NV	Y	36		10/6/2015
Bristlecone	DixieNF	DXB	DXB09	7	NV	Y	61		10/6/2015
Bristlecone	DixieNF	DXB	DXB09	8	NV	Y	37		10/6/2015
Bristlecone	DixieNF	DXB	DXB09	9	NV	Y	64		10/6/2015
Bristlecone	DixieNF	DXB	DXB09	10	NV	Y	33		10/6/2015
Bristlecone	DixieNF	DXB	DXB09	11	NV	Y	99		10/6/2015
Bristlecone	DixieNF	DXB	DXB09	12	NV	Y	35		10/6/2015
Bristlecone	DixieNF	DXB	DXB09	13	NV	Y	49		10/6/2015
Bristlecone	DixieNF	DXB	DXB09	14	NV	Y	22		10/6/2015
Limber	DixieNF	DXL	DXL03	1	NV	Y	29		10/22/2015
Limber	DixieNF	DXL	DXL03	2	NV	Y	43.5		10/22/2015
Limber	DixieNF	DXL	DXL03	3	NV	Y	37.5		10/22/2015
Limber	DixieNF	DXL	DXL03	4	NV	Y	44.5		10/22/2015
Limber	DixieNF	DXL	DXL03	5	NV	Y	51		10/22/2015
Limber	DixieNF	DXL	DXL03	6	NV	Y	37.5		10/22/2015
Limber	DixieNF	DXL	DXL03	7	NV	Y	36.5		10/22/2015
Limber	DixieNF	DXL	DXL03	8	NV	Y	58.5		10/22/2015
Limber	DixieNF	DXL	DXL03	9	NV	Y	37.5		10/22/2015
Limber	DixieNF	DXL	DXL03	10	NV	N	6		10/22/2015
Limber	DixieNF	DXL	DXL03	11	NV	N	6		10/22/2015
Limber	DixieNF	DXL	DXL03	12	NV	Y	29		10/22/2015
Limber	DixieNF	DXL	DXL03	13	NV	Y	45		10/22/2015
Limber	DixieNF	DXL	DXL03	14	NV	Y	36.5		10/22/2015
Limber	DixieNF	DXL	DXL03	15	NV	Y	44.5		10/22/2015
Limber	DixieNF	DXL	DXL03	16	NV	N	4.5		10/22/2015
Limber	DixieNF	DXL	DXL04	1	NV	Y	31		10/27/2015
Limber	DixieNF	DXL	DXL04	2	NV	Y	34.5		10/27/2015
Limber	DixieNF	DXL	DXL04	3	NV	Y	44		10/27/2015
Limber	DixieNF	DXL	DXL04	4	NV	Y	47		10/27/2015
Limber	DixieNF	DXL	DXL04	5	NV	Y	33		10/27/2015
Limber	DixieNF	DXL	DXL04	6	NV	Y	38		10/27/2015
Limber	DixieNF	DXL	DXL04	7	NV	Y	41		10/27/2015
Limber	DixieNF	DXL	DXL04	8	NV	Y	51.5		10/27/2015
Limber	DixieNF	DXL	DXL04	9	NV	N	3		10/27/2015
Limber	DixieNF	DXL	DXL04	10	NV	Y	36.5		10/27/2015
Limber	DixieNF	DXL	DXL04	11	NV	N	3		10/27/2015
Limber	DixieNF	DXL	DXL04	12	NV	Y	16		10/27/2015
Limber	DixieNF	DXL	DXL04	13	NV	Y	43.5		10/27/2015
Limber	DixieNF	DXL	DXL04	14	NV	Y	37		10/27/2015
Limber	DixieNF	DXL	DXL04	15	NV	Y	36		10/27/2015
Limber	DixieNF	DXL	DXL05	1	UT	Y	36.5		11/2/2015
Limber	DixieNF	DXL	DXL05	1	UT	Y	23.5		11/2/2015
Limber	DixieNF	DXL	DXL05	3	UT	N	3		11/2/2015
Limber	DixieNF	DXL	DXL05	4	UT	N	3		11/2/2015
Limber	DixieNF	DXL	DXL05	5	UT	N	3		11/2/2015
Limber	DixieNF	DXL	DXL05	6	UT	N	3		11/2/2015
Limber	DixieNF	DXL	DXL05	7	UT	Y	36.5		11/2/2015
Limber	DixieNF	DXL	DXL05	8	UT	Y	36.5		11/2/2015
Limber	DixieNF	DXL	DXL05	9	UT	Y	26		11/2/2015
Limber	DixieNF	DXL	DXL05	10	UT	Y	34		11/2/2015
Limber	DixieNF	DXL	DXL05	11	UT	N	3		11/2/2015
Limber	DixieNF	DXL	DXL05	12	UT	Y	23.5		11/2/2015
Limber	DixieNF	DXL	DXL05	13	UT	Y	41		11/2/2015
Limber	DixieNF	DXL	DXL05	14	UT	N	9		11/2/2015
Limber	DixieNF	DXL	DXL05	15	UT	Y	36		11/2/2015
Limber	DixieNF	DXL	DXL06	1	UT	Y	47		11/5/2015
Limber	DixieNF	DXL	DXL06	2	UT	Y	35.5		11/5/2015
Limber	DixieNF	DXL	DXL06	3	UT	Y	56.5		11/5/2015
Limber	DixieNF	DXL	DXL06	4	UT	Y	30		11/5/2015
Limber	DixieNF	DXL	DXL06	5	UT	Y	25.5		11/5/2015
Limber	DixieNF	DXL	DXL06	6	UT	Y	35.5		11/5/2015
Limber	DixieNF	DXL	DXL06	7	UT	Y	36		11/5/2015
Limber	DixieNF	DXL	DXL06	8	UT	N	4.5	obviously unsuccessful	11/5/2015
Limber	DixieNF	DXL	DXL06	9	UT	Y	40.5		11/5/2015
Limber	DixieNF	DXL	DXL06	10	UT	N	3.5	obviously unsuccessful	11/5/2015
Limber	DixieNF	DXL	DXL06	11	UT	Y	45		11/5/2015
Limber	DixieNF	DXL	DXL06	12	UT	Y	33		11/5/2015
Limber	DixieNF	DXL	DXL06	13	UT	Y	14.5		11/5/2015
Limber	DixieNF	DXL	DXL06	14	UT	Y	36.5		11/5/2015
Limber	DixieNF	DXL	DXL06	15	UT	Y	37.5		11/5/2015
Limber	DixieNF	DXL	DXL07	1	UT	N	3		10/27/2015
Limber	DixieNF	DXL	DXL07	2	UT	N	2.5		10/27/2015
Limber	DixieNF	DXL	DXL07	3	UT	Y	39		10/27/2015
Limber	DixieNF	DXL	DXL07	4	UT	Y	53.5		10/27/2015
Limber	DixieNF	DXL	DXL07	5	UT	Y	30		10/27/2015
Limber	DixieNF	DXL	DXL07	6	UT	Y	37.5		10/27/2015
Limber	DixieNF	DXL	DXL07	7	UT	N	6		10/27/2015
Limber	DixieNF	DXL	DXL07	8	UT	Y	16.5	visible larval galleries	10/27/2015
Limber	DixieNF	DXL	DXL07	9	UT	Y	46		10/27/2015
Limber	DixieNF	DXL	DXL07	10	UT	Y	38		10/27/2015
Limber	DixieNF	DXL	DXL07	11	UT	N	2.5		10/27/2015
Limber	DixieNF	DXL	DXL07	12	UT	Y	41		10/27/2015
Limber	DixieNF	DXL	DXL07	13	UT	Y	39		10/27/2015
Limber	DixieNF	DXL	DXL09	1	NV	Y	35		10/6/2015
Limber	DixieNF	DXL	DXL09	2	NV	Y	54.5		10/6/2015
Limber	DixieNF	DXL	DXL09	3	NV	Y	22		10/6/2015
Limber	DixieNF	DXL	DXL09	4	NV	Y	59		10/6/2015
Limber	DixieNF	DXL	DXL09	5	NV	N	5.5		10/6/2015
Limber	DixieNF	DXL	DXL09	6	NV	N	6		10/6/2015
Limber	DixieNF	DXL	DXL09	7	NV	Y	70		10/6/2015
Limber	DixieNF	DXL	DXL09	8	NV	Y	48		10/6/2015
Limber	DixieNF	DXL	DXL09	9	NV	Y	53		10/6/2015
Limber	DixieNF	DXL	DXL09	10	NV	N	4		10/6/2015
Limber	DixieNF	DXL	DXL09	11	NV	N	3		10/6/2015
Limber	DixieNF	DXL	DXL09	12	NV	Y	43.5		10/6/2015
Limber	DixieNF	DXL	DXL09	13	NV	Y	42		10/6/2015
Lodgepole	LoganCanyon	LCL	LCL01	1	NV	Y	75		10/6/2015
Lodgepole	LoganCanyon	LCL	LCL01	2	NV	Y	69.5		10/6/2015
Lodgepole	LoganCanyon	LCL	LCL01	3	NV	N	9		10/6/2015
Lodgepole	LoganCanyon	LCL	LCL01	4	NV	Y	49.5		10/6/2015
Lodgepole	LoganCanyon	LCL	LCL01	5	NV	Y	45		10/6/2015
Lodgepole	LoganCanyon	LCL	LCL01	6	NV	Y	64		10/6/2015
Lodgepole	LoganCanyon	LCL	LCL01	7	NV	Y	48		10/6/2015
Lodgepole	LoganCanyon	LCL	LCL01	8	NV	Y	41		10/6/2015
Lodgepole	LoganCanyon	LCL	LCL01	9	NV	N	7		10/6/2015
Lodgepole	LoganCanyon	LCL	LCL01	10	NV	Y	52		10/6/2015
Lodgepole	LoganCanyon	LCL	LCL01	11	NV	Y	23.5		10/6/2015
Lodgepole	LoganCanyon	LCL	LCL01	12	NV	Y	51.5		10/6/2015
Lodgepole	LoganCanyon	LCL	LCL01	13	NV	Y	35.5		10/6/2015
Lodgepole	LoganCanyon	LCL	LCL01	14	NV	Y	38.5		10/6/2015
Lodgepole	LoganCanyon	LCL	LCL01	15	NV	Y	45.5		10/6/2015
Lodgepole	LoganCanyon	LCL	LCL01	16	NV	Y	40.5		10/6/2015
Lodgepole	LoganCanyon	LCL	LCL01	17	NV	Y	45.5		10/6/2015
Lodgepole	LoganCanyon	LCL	LCL01	18	NV	Y	19.5		10/6/2015
Lodgepole	LoganCanyon	LCL	LCL13	1	UT	Y	14		11/4/2015
Lodgepole	LoganCanyon	LCL	LCL13	2	UT	N	3		11/4/2015
Lodgepole	LoganCanyon	LCL	LCL13	3	UT	Y	40.5		11/4/2015
Lodgepole	LoganCanyon	LCL	LCL13	4	UT	Y	38		11/4/2015
Lodgepole	LoganCanyon	LCL	LCL13	5	UT	Y	43.5		11/4/2015
Lodgepole	LoganCanyon	LCL	LCL13	6	UT	Y	11.5		11/4/2015
Lodgepole	LoganCanyon	LCL	LCL13	7	UT	Y	41		11/4/2015
Lodgepole	LoganCanyon	LCL	LCL13	8	UT	Y	12		11/4/2015
Lodgepole	LoganCanyon	LCL	LCL13	9	UT	Y	43.5		11/4/2015
Lodgepole	LoganCanyon	LCL	LCL13	10	UT	Y	43		11/4/2015
Lodgepole	LoganCanyon	LCL	LCL13	11	UT	Y	37		11/4/2015
Lodgepole	LoganCanyon	LCL	LCL13	12	UT	Y	14		11/4/2015
Lodgepole	LoganCanyon	LCL	LCL13	13	UT	Y	45		11/4/2015
Lodgepole	LoganCanyon	LCL	LCL13	14	UT	N	3		11/4/2015
Lodgepole	LoganCanyon	LCL	LCL17	1	NV	N	5		10/6/2015
Lodgepole	LoganCanyon	LCL	LCL17	2	NV	Y	42		10/6/2015
Lodgepole	LoganCanyon	LCL	LCL17	3	NV	Y	58.5		10/6/2015
Lodgepole	LoganCanyon	LCL	LCL17	4	NV	N	5		10/6/2015
Lodgepole	LoganCanyon	LCL	LCL17	5	NV	N	8		10/6/2015
Lodgepole	LoganCanyon	LCL	LCL17	6	NV	Y	57.5		10/6/2015
Lodgepole	LoganCanyon	LCL	LCL17	7	NV	N	3.5		10/6/2015
Lodgepole	LoganCanyon	LCL	LCL17	8	NV	Y	44		10/6/2015
Lodgepole	LoganCanyon	LCL	LCL17	9	NV	Y	23		10/6/2015
Lodgepole	LoganCanyon	LCL	LCL17	10	NV	Y	42		10/6/2015
Lodgepole	LoganCanyon	LCL	LCL17	11	NV	Y	44.5		10/6/2015
Lodgepole	LoganCanyon	LCL	LCL17	12	NV	Y	52.5		10/6/2015
Lodgepole	LoganCanyon	LCL	LCL17	13	NV	Y	32.5		10/6/2015
Lodgepole	LoganCanyon	LCL	LCL17	14	NV	Y	43.5		10/6/2015
Lodgepole	LoganCanyon	LCL	LCL19	1	NV	Y	40.5		10/6/2015
Lodgepole	LoganCanyon	LCL	LCL19	2	NV	Y	48		10/6/2015
Lodgepole	LoganCanyon	LCL	LCL19	3	NV	N	9		10/6/2015
Lodgepole	LoganCanyon	LCL	LCL19	4	NV	Y	37.5		10/6/2015
Lodgepole	LoganCanyon	LCL	LCL19	5	NV	Y	44		10/6/2015
Lodgepole	LoganCanyon	LCL	LCL19	6	NV	N	3		10/6/2015
Lodgepole	LoganCanyon	LCL	LCL19	7	NV	N	3		10/6/2015
Lodgepole	LoganCanyon	LCL	LCL19	8	NV	Y	43		10/6/2015
Lodgepole	LoganCanyon	LCL	LCL19	9	NV	Y	44.5		10/6/2015
Lodgepole	LoganCanyon	LCL	LCL19	10	NV	Y	28		10/6/2015
Lodgepole	LoganCanyon	LCL	LCL19	11	NV	Y	45		10/6/2015
Lodgepole	LoganCanyon	LCL	LCL19	12	NV	Y	54.5		10/6/2015
Lodgepole	LoganCanyon	LCL	LCL19	13	NV	Y	53		10/6/2015
Lodgepole	LoganCanyon	LCL	LCL04	1	UT	Y	24		10/22/2015
Lodgepole	LoganCanyon	LCL	LCL04	2	UT	Y	41		10/22/2015
Lodgepole	LoganCanyon	LCL	LCL04	3	UT	Y	21.5		10/22/2015
Lodgepole	LoganCanyon	LCL	LCL04	4	UT	N	3	obviously unsuccessful	10/22/2015
Lodgepole	LoganCanyon	LCL	LCL04	5	UT	N	6.5		10/22/2015
Lodgepole	LoganCanyon	LCL	LCL04	6	UT	Y	34		10/22/2015
Lodgepole	LoganCanyon	LCL	LCL04	7	UT	Y	25.5		10/22/2015
Lodgepole	LoganCanyon	LCL	LCL04	8	UT	Y	31		10/22/2015
Lodgepole	LoganCanyon	LCL	LCL04	9	UT	Y	56		10/22/2015
Lodgepole	LoganCanyon	LCL	LCL04	10	UT	Y	21.5		10/22/2015
Lodgepole	LoganCanyon	LCL	LCL04	11	UT	N	8.5		10/22/2015
Lodgepole	LoganCanyon	LCL	LCL04	12	UT	Y	37.5		10/22/2015
Lodgepole	LoganCanyon	LCL	LCL04	13	UT	N	3	obviously unsuccessful	10/22/2015
Lodgepole	LoganCanyon	LCL	LCL04	14	UT	Y	24.5		10/22/2015
Lodgepole	LoganCanyon	LCL	LCL04	15	UT	N	6		10/22/2015
Lodgepole	LoganCanyon	LCL	LCL04	16	UT	Y	24.5		10/22/2015
Lodgepole	LoganCanyon	LCL	LCL07	1	UT	N	4		11/4/2015
Lodgepole	LoganCanyon	LCL	LCL07	2	UT	Y	43.5		11/4/2015
Lodgepole	LoganCanyon	LCL	LCL07	3	UT	Y	42		11/4/2015
Lodgepole	LoganCanyon	LCL	LCL07	4	UT	Y	42.5		11/4/2015
Lodgepole	LoganCanyon	LCL	LCL07	5	UT	Y	54		11/4/2015
Lodgepole	LoganCanyon	LCL	LCL07	6	UT	N	8		11/4/2015
Lodgepole	LoganCanyon	LCL	LCL07	7	UT	Y	28.5		11/4/2015
Lodgepole	LoganCanyon	LCL	LCL07	8	UT	Y	18.5		11/4/2015
Lodgepole	LoganCanyon	LCL	LCL07	9	UT	Y	45.5		11/4/2015
Lodgepole	LoganCanyon	LCL	LCL07	10	UT	Y	41		11/4/2015
Lodgepole	LoganCanyon	LCL	LCL07	11	UT	Y	45.5		11/4/2015
Lodgepole	LoganCanyon	LCL	LCL07	12	UT	Y	37.5		11/4/2015
Lodgepole	LoganCanyon	LCL	LCL07	13	UT	N	5.5		11/4/2015
Lodgepole	LoganCanyon	LCL	LCL07	14	UT	Y	44.5		11/4/2015
Lodgepole	LoganCanyon	LCL	LCL07	15	UT	Y	39.5		11/4/2015
