# Supplementary material for: Low offspring survival in mountain pine beetle infesting the resistant Great Basin bristlecone pine supports the preference-performance hypothesis
Source: PLoS One. 2018 May 1;13(5):e0196732. doi: 10.1371/journal.pone.0196732 (PMC5929522; doi:10.1371/journal.pone.0196732)
Supplement: S1 Dataset — The dataset consists of a zipped folder containing 6 .csv files and a metadata text file. (ZIP) [file pone.0196732.s004.zip › S4 Dataset/Offspring_Emergence_per_Bolt.csv]

Tree_Spp	Site	Tree_ID	Bolt_ID	MPB_Population	Number_Successful_Galleries	Cum_Gal_Length_cm	Total_Offspring_Emerged
Bristlecone	CaveMtn	CVB	CVB01	UT	11	255	9
Bristlecone	CaveMtn	CVB	CVB02	NV	15	539	1
Bristlecone	CaveMtn	CVB	CVB03	NV	12	528	1
Bristlecone	CaveMtn	CVB	CVB05	UT	12	522	8
Bristlecone	CaveMtn	CVB	CVB06	UT	8	364	9
Bristlecone	CaveMtn	CVB	CVB07	NV	10	455	2
Limber	CaveMtn	CVL	CVL01	UT	17	532.5	620
Limber	CaveMtn	CVL	CVL02	NV	14	527	506
Limber	CaveMtn	CVL	CVL03	NV	13	481.5	538
Limber	CaveMtn	CVL	CVL05	UT	9	278.5	418
Limber	CaveMtn	CVL	CVL06	UT	11	325.5	317
Limber	CaveMtn	CVL	CVL07	NV	12	502	344
Bristlecone	DixieNF	DXB	DXB03	NV	13	584	2
Bristlecone	DixieNF	DXB	DXB04	NV	10	428.1	0
Bristlecone	DixieNF	DXB	DXB05	UT	15	655.5	7
Bristlecone	DixieNF	DXB	DXB06	UT	14	605	3
Bristlecone	DixieNF	DXB	DXB07	UT	12	639.5	4
Bristlecone	DixieNF	DXB	DXB09	NV	12	537.5	5
Limber	DixieNF	DXL	DXL03	NV	13	530.5	267
Limber	DixieNF	DXL	DXL04	NV	13	489	294
Limber	DixieNF	DXL	DXL05	UT	9	293.5	207
Limber	DixieNF	DXL	DXL06	UT	13	473	298
Limber	DixieNF	DXL	DXL07	UT	9	340.5	156
Limber	DixieNF	DXL	DXL09	NV	9	427	425
Lodgepole	LoganCanyon	LCL	LCL01	NV	16	744	585
Lodgepole	LoganCanyon	LCL	LCL13	UT	12	383	282
Lodgepole	LoganCanyon	LCL	LCL17	NV	10	440	354
Lodgepole	LoganCanyon	LCL	LCL19	NV	10	438	301
Lodgepole	LoganCanyon	LCL	LCL04	UT	11	341	324
Lodgepole	LoganCanyon	LCL	LCL07	UT	12	482.5	437
