# Supplementary material for: Low offspring survival in mountain pine beetle infesting the resistant Great Basin bristlecone pine supports the preference-performance hypothesis
Source: PLoS One. 2018 May 1;13(5):e0196732. doi: 10.1371/journal.pone.0196732 (PMC5929522; doi:10.1371/journal.pone.0196732)
Supplement: S1 Dataset — The dataset consists of a zipped folder containing 6 .csv files and a metadata text file. (ZIP) [file pone.0196732.s004.zip › S4 Dataset/Parent_Beetle_Size.csv]

Tree_Spp	Site	Tree_ID	Bolt_ID	MPB_Population	M_Parent_Size	F_Parent_Size	Study
Bristlecone	CaveMtn	CVB	CVB01	UT	43	50	Offspring_emergence
Bristlecone	CaveMtn	CVB	CVB01	UT	46	51	Offspring_emergence
Bristlecone	CaveMtn	CVB	CVB01	UT	43	53	Offspring_emergence
Bristlecone	CaveMtn	CVB	CVB01	UT	51	53	Offspring_emergence
Bristlecone	CaveMtn	CVB	CVB01	UT	47	59	Offspring_emergence
Bristlecone	CaveMtn	CVB	CVB01	UT	45	55	Offspring_emergence
Bristlecone	CaveMtn	CVB	CVB01	UT	47	52	Offspring_emergence
Bristlecone	CaveMtn	CVB	CVB01	UT	46	51	Offspring_emergence
Bristlecone	CaveMtn	CVB	CVB01	UT	46	50	Offspring_emergence
Bristlecone	CaveMtn	CVB	CVB01	UT	42	60	Offspring_emergence
Bristlecone	CaveMtn	CVB	CVB01	UT	43	50	Offspring_emergence
Bristlecone	CaveMtn	CVB	CVB01	UT	47	55	Offspring_emergence
Bristlecone	CaveMtn	CVB	CVB01	UT	45	49	Offspring_emergence
Bristlecone	CaveMtn	CVB	CVB01	UT	51	51	Offspring_emergence
Bristlecone	CaveMtn	CVB	CVB01	UT	52	45	Offspring_emergence
Bristlecone	CaveMtn	CVB	CVB01	UT	47	42	Offspring_emergence
Bristlecone	CaveMtn	CVB	CVB01	UT	41	53	Offspring_emergence
Bristlecone	CaveMtn	CVB	CVB01	UT	43	48	Offspring_emergence
Bristlecone	CaveMtn	CVB	CVB01	UT	51	52	Offspring_emergence
Bristlecone	CaveMtn	CVB	CVB01	UT	50	55	Offspring_emergence
Bristlecone	CaveMtn	CVB	CVB02	NV	50	63	Offspring_emergence
Bristlecone	CaveMtn	CVB	CVB02	NV	51	61	Offspring_emergence
Bristlecone	CaveMtn	CVB	CVB02	NV	52	63	Offspring_emergence
Bristlecone	CaveMtn	CVB	CVB02	NV	52	64	Offspring_emergence
Bristlecone	CaveMtn	CVB	CVB02	NV	53	65	Offspring_emergence
Bristlecone	CaveMtn	CVB	CVB02	NV	52	57	Offspring_emergence
Bristlecone	CaveMtn	CVB	CVB02	NV	55	65	Offspring_emergence
Bristlecone	CaveMtn	CVB	CVB02	NV	51	61	Offspring_emergence
Bristlecone	CaveMtn	CVB	CVB02	NV	52	58	Offspring_emergence
Bristlecone	CaveMtn	CVB	CVB02	NV	60	57	Offspring_emergence
Bristlecone	CaveMtn	CVB	CVB02	NV	54	57	Offspring_emergence
Bristlecone	CaveMtn	CVB	CVB02	NV	55	62	Offspring_emergence
Bristlecone	CaveMtn	CVB	CVB02	NV	52	60	Offspring_emergence
Bristlecone	CaveMtn	CVB	CVB02	NV	55	57	Offspring_emergence
Bristlecone	CaveMtn	CVB	CVB02	NV	53	57	Offspring_emergence
Bristlecone	CaveMtn	CVB	CVB02	NV	55	64	Offspring_emergence
Bristlecone	CaveMtn	CVB	CVB03	NV	55	57	Offspring_emergence
Bristlecone	CaveMtn	CVB	CVB03	NV	54	63	Offspring_emergence
Bristlecone	CaveMtn	CVB	CVB03	NV	55	55	Offspring_emergence
Bristlecone	CaveMtn	CVB	CVB03	NV	56	59	Offspring_emergence
Bristlecone	CaveMtn	CVB	CVB03	NV	53	63	Offspring_emergence
Bristlecone	CaveMtn	CVB	CVB03	NV	52	60	Offspring_emergence
Bristlecone	CaveMtn	CVB	CVB03	NV	53	63	Offspring_emergence
Bristlecone	CaveMtn	CVB	CVB03	NV	55	57	Offspring_emergence
Bristlecone	CaveMtn	CVB	CVB03	NV	52	65	Offspring_emergence
Bristlecone	CaveMtn	CVB	CVB03	NV	47	60	Offspring_emergence
Bristlecone	CaveMtn	CVB	CVB03	NV	53	57	Offspring_emergence
Bristlecone	CaveMtn	CVB	CVB03	NV	53	62	Offspring_emergence
Bristlecone	CaveMtn	CVB	CVB03	NV	50	58	Offspring_emergence
Bristlecone	CaveMtn	CVB	CVB03	NV	61	60	Offspring_emergence
Bristlecone	CaveMtn	CVB	CVB03	NV	49	60	Offspring_emergence
Bristlecone	CaveMtn	CVB	CVB04	UT	47	51	Mating_fecundity
Bristlecone	CaveMtn	CVB	CVB04	UT	51	51	Mating_fecundity
Bristlecone	CaveMtn	CVB	CVB04	UT	43	53	Mating_fecundity
Bristlecone	CaveMtn	CVB	CVB04	UT	45	56	Mating_fecundity
Bristlecone	CaveMtn	CVB	CVB04	UT	46	50	Mating_fecundity
Bristlecone	CaveMtn	CVB	CVB04	UT	51	47	Mating_fecundity
Bristlecone	CaveMtn	CVB	CVB04	UT	45	52	Mating_fecundity
Bristlecone	CaveMtn	CVB	CVB04	UT	43	49	Mating_fecundity
Bristlecone	CaveMtn	CVB	CVB04	UT	46	49	Mating_fecundity
Bristlecone	CaveMtn	CVB	CVB04	UT	42	51	Mating_fecundity
Bristlecone	CaveMtn	CVB	CVB04	UT	48	55	Mating_fecundity
Bristlecone	CaveMtn	CVB	CVB04	UT	50	49	Mating_fecundity
Bristlecone	CaveMtn	CVB	CVB04	UT	42	50	Mating_fecundity
Bristlecone	CaveMtn	CVB	CVB04	UT	45	48	Mating_fecundity
Bristlecone	CaveMtn	CVB	CVB04	UT	48	50	Mating_fecundity
Bristlecone	CaveMtn	CVB	CVB05	UT	47	51	Offspring_emergence
Bristlecone	CaveMtn	CVB	CVB05	UT	47	54	Offspring_emergence
Bristlecone	CaveMtn	CVB	CVB05	UT	44	50	Offspring_emergence
Bristlecone	CaveMtn	CVB	CVB05	UT	46	50	Offspring_emergence
Bristlecone	CaveMtn	CVB	CVB05	UT	46	53	Offspring_emergence
Bristlecone	CaveMtn	CVB	CVB05	UT	43	48	Offspring_emergence
Bristlecone	CaveMtn	CVB	CVB05	UT	50	49	Offspring_emergence
Bristlecone	CaveMtn	CVB	CVB05	UT	42	52	Offspring_emergence
Bristlecone	CaveMtn	CVB	CVB05	UT	50	51	Offspring_emergence
Bristlecone	CaveMtn	CVB	CVB05	UT	47	51	Offspring_emergence
Bristlecone	CaveMtn	CVB	CVB05	UT	50	52	Offspring_emergence
Bristlecone	CaveMtn	CVB	CVB05	UT	42	48	Offspring_emergence
Bristlecone	CaveMtn	CVB	CVB05	UT	43	52	Offspring_emergence
Bristlecone	CaveMtn	CVB	CVB05	UT	42	51	Offspring_emergence
Bristlecone	CaveMtn	CVB	CVB05	UT	45	52	Offspring_emergence
Bristlecone	CaveMtn	CVB	CVB05	UT	51	53	Offspring_emergence
Bristlecone	CaveMtn	CVB	CVB06	UT	45	50	Offspring_emergence
Bristlecone	CaveMtn	CVB	CVB06	UT	49	55	Offspring_emergence
Bristlecone	CaveMtn	CVB	CVB06	UT	49	47	Offspring_emergence
Bristlecone	CaveMtn	CVB	CVB06	UT	45	52	Offspring_emergence
Bristlecone	CaveMtn	CVB	CVB06	UT	55	53	Offspring_emergence
Bristlecone	CaveMtn	CVB	CVB06	UT	43	55	Offspring_emergence
Bristlecone	CaveMtn	CVB	CVB06	UT	51	50	Offspring_emergence
Bristlecone	CaveMtn	CVB	CVB06	UT	43	53	Offspring_emergence
Bristlecone	CaveMtn	CVB	CVB06	UT	50	57	Offspring_emergence
Bristlecone	CaveMtn	CVB	CVB06	UT	50	47	Offspring_emergence
Bristlecone	CaveMtn	CVB	CVB06	UT	47	53	Offspring_emergence
Bristlecone	CaveMtn	CVB	CVB06	UT	47	51	Offspring_emergence
Bristlecone	CaveMtn	CVB	CVB06	UT	49	53	Offspring_emergence
Bristlecone	CaveMtn	CVB	CVB06	UT	48	54	Offspring_emergence
Bristlecone	CaveMtn	CVB	CVB06	UT	51	52	Offspring_emergence
Bristlecone	CaveMtn	CVB	CVB06	UT	51	61	Offspring_emergence
Bristlecone	CaveMtn	CVB	CVB07	NV	52	59	Offspring_emergence
Bristlecone	CaveMtn	CVB	CVB07	NV	47	56	Offspring_emergence
Bristlecone	CaveMtn	CVB	CVB07	NV	55	63	Offspring_emergence
Bristlecone	CaveMtn	CVB	CVB07	NV	52	55	Offspring_emergence
Bristlecone	CaveMtn	CVB	CVB07	NV	50	61	Offspring_emergence
Bristlecone	CaveMtn	CVB	CVB07	NV	50	55	Offspring_emergence
Bristlecone	CaveMtn	CVB	CVB07	NV	50	61	Offspring_emergence
Bristlecone	CaveMtn	CVB	CVB07	NV	54	58	Offspring_emergence
Bristlecone	CaveMtn	CVB	CVB07	NV	56	58	Offspring_emergence
Bristlecone	CaveMtn	CVB	CVB07	NV	47	61	Offspring_emergence
Bristlecone	CaveMtn	CVB	CVB07	NV	53	66	Offspring_emergence
Bristlecone	CaveMtn	CVB	CVB07	NV	43	63	Offspring_emergence
Bristlecone	CaveMtn	CVB	CVB07	NV	54	62	Offspring_emergence
Bristlecone	CaveMtn	CVB	CVB07	NV	59	59	Offspring_emergence
Bristlecone	CaveMtn	CVB	CVB07	NV	52	61	Offspring_emergence
Bristlecone	CaveMtn	CVB	CVB08	NV	45	58	Mating_fecundity
Bristlecone	CaveMtn	CVB	CVB08	NV	45	60	Mating_fecundity
Bristlecone	CaveMtn	CVB	CVB08	NV	46	57	Mating_fecundity
Bristlecone	CaveMtn	CVB	CVB08	NV	49	59	Mating_fecundity
Bristlecone	CaveMtn	CVB	CVB08	NV	52	60	Mating_fecundity
Bristlecone	CaveMtn	CVB	CVB08	NV	45	58	Mating_fecundity
Bristlecone	CaveMtn	CVB	CVB08	NV	48	59	Mating_fecundity
Bristlecone	CaveMtn	CVB	CVB08	NV	52	60	Mating_fecundity
Bristlecone	CaveMtn	CVB	CVB08	NV	49	59	Mating_fecundity
Bristlecone	CaveMtn	CVB	CVB08	NV	50	56	Mating_fecundity
Bristlecone	CaveMtn	CVB	CVB08	NV	42	56	Mating_fecundity
Bristlecone	CaveMtn	CVB	CVB08	NV	42	55	Mating_fecundity
Bristlecone	CaveMtn	CVB	CVB08	NV	49	58	Mating_fecundity
Bristlecone	CaveMtn	CVB	CVB08	NV	50	59	Mating_fecundity
Bristlecone	CaveMtn	CVB	CVB08	NV	52	60	Mating_fecundity
Limber	CaveMtn	CVL	CVL01	UT	43	53	Offspring_emergence
Limber	CaveMtn	CVL	CVL01	UT	47	57	Offspring_emergence
Limber	CaveMtn	CVL	CVL01	UT	48	60	Offspring_emergence
Limber	CaveMtn	CVL	CVL01	UT	47	52	Offspring_emergence
Limber	CaveMtn	CVL	CVL01	UT	46	55	Offspring_emergence
Limber	CaveMtn	CVL	CVL01	UT	49	59	Offspring_emergence
Limber	CaveMtn	CVL	CVL01	UT	50	50	Offspring_emergence
Limber	CaveMtn	CVL	CVL01	UT	43	52	Offspring_emergence
Limber	CaveMtn	CVL	CVL01	UT	52	55	Offspring_emergence
Limber	CaveMtn	CVL	CVL01	UT	43	51	Offspring_emergence
Limber	CaveMtn	CVL	CVL01	UT	45	51	Offspring_emergence
Limber	CaveMtn	CVL	CVL01	UT	46	57	Offspring_emergence
Limber	CaveMtn	CVL	CVL01	UT	47	52	Offspring_emergence
Limber	CaveMtn	CVL	CVL01	UT	43	53	Offspring_emergence
Limber	CaveMtn	CVL	CVL01	UT	47	53	Offspring_emergence
Limber	CaveMtn	CVL	CVL01	UT	48	52	Offspring_emergence
Limber	CaveMtn	CVL	CVL01	UT	46	55	Offspring_emergence
Limber	CaveMtn	CVL	CVL01	UT	45	51	Offspring_emergence
Limber	CaveMtn	CVL	CVL01	UT	43	52	Offspring_emergence
Limber	CaveMtn	CVL	CVL01	UT	47	52	Offspring_emergence
Limber	CaveMtn	CVL	CVL02	NV	60	60	Offspring_emergence
Limber	CaveMtn	CVL	CVL02	NV	61	55	Offspring_emergence
Limber	CaveMtn	CVL	CVL02	NV	52	64	Offspring_emergence
Limber	CaveMtn	CVL	CVL02	NV	55	57	Offspring_emergence
Limber	CaveMtn	CVL	CVL02	NV	57	63	Offspring_emergence
Limber	CaveMtn	CVL	CVL02	NV	53	63	Offspring_emergence
Limber	CaveMtn	CVL	CVL02	NV	54	54	Offspring_emergence
Limber	CaveMtn	CVL	CVL02	NV	59	65	Offspring_emergence
Limber	CaveMtn	CVL	CVL02	NV	55	58	Offspring_emergence
Limber	CaveMtn	CVL	CVL02	NV	50	57	Offspring_emergence
Limber	CaveMtn	CVL	CVL02	NV	57	62	Offspring_emergence
Limber	CaveMtn	CVL	CVL02	NV	53	67	Offspring_emergence
Limber	CaveMtn	CVL	CVL02	NV	52	60	Offspring_emergence
Limber	CaveMtn	CVL	CVL02	NV	52	61	Offspring_emergence
Limber	CaveMtn	CVL	CVL02	NV	57	57	Offspring_emergence
Limber	CaveMtn	CVL	CVL02	NV	52	68	Offspring_emergence
Limber	CaveMtn	CVL	CVL02	NV	56	60	Offspring_emergence
Limber	CaveMtn	CVL	CVL03	NV	58	60	Offspring_emergence
Limber	CaveMtn	CVL	CVL03	NV	53	58	Offspring_emergence
Limber	CaveMtn	CVL	CVL03	NV	55	61	Offspring_emergence
Limber	CaveMtn	CVL	CVL03	NV	53	60	Offspring_emergence
Limber	CaveMtn	CVL	CVL03	NV	55	61	Offspring_emergence
Limber	CaveMtn	CVL	CVL03	NV	57	67	Offspring_emergence
Limber	CaveMtn	CVL	CVL03	NV	48	65	Offspring_emergence
Limber	CaveMtn	CVL	CVL03	NV	52	60	Offspring_emergence
Limber	CaveMtn	CVL	CVL03	NV	53	58	Offspring_emergence
Limber	CaveMtn	CVL	CVL03	NV	55	60	Offspring_emergence
Limber	CaveMtn	CVL	CVL03	NV	51	60	Offspring_emergence
Limber	CaveMtn	CVL	CVL03	NV	55	60	Offspring_emergence
Limber	CaveMtn	CVL	CVL03	NV	53	60	Offspring_emergence
Limber	CaveMtn	CVL	CVL03	NV	51	61	Offspring_emergence
Limber	CaveMtn	CVL	CVL03	NV	51	57	Offspring_emergence
Limber	CaveMtn	CVL	CVL04	UT	51	51	Mating_fecundity
Limber	CaveMtn	CVL	CVL04	UT	43	50	Mating_fecundity
Limber	CaveMtn	CVL	CVL04	UT	47	52	Mating_fecundity
Limber	CaveMtn	CVL	CVL04	UT	50	50	Mating_fecundity
Limber	CaveMtn	CVL	CVL04	UT	50	57	Mating_fecundity
Limber	CaveMtn	CVL	CVL04	UT	42	58	Mating_fecundity
Limber	CaveMtn	CVL	CVL04	UT	47	50	Mating_fecundity
Limber	CaveMtn	CVL	CVL04	UT	44	55	Mating_fecundity
Limber	CaveMtn	CVL	CVL04	UT	43	53	Mating_fecundity
Limber	CaveMtn	CVL	CVL04	UT	47	52	Mating_fecundity
Limber	CaveMtn	CVL	CVL04	UT	51	55	Mating_fecundity
Limber	CaveMtn	CVL	CVL04	UT	51	51	Mating_fecundity
Limber	CaveMtn	CVL	CVL04	UT	50	51	Mating_fecundity
Limber	CaveMtn	CVL	CVL04	UT	47	58	Mating_fecundity
Limber	CaveMtn	CVL	CVL04	UT	46	50	Mating_fecundity
Limber	CaveMtn	CVL	CVL05	UT	47	53	Offspring_emergence
Limber	CaveMtn	CVL	CVL05	UT	47	54	Offspring_emergence
Limber	CaveMtn	CVL	CVL05	UT	46	55	Offspring_emergence
Limber	CaveMtn	CVL	CVL05	UT	45	52	Offspring_emergence
Limber	CaveMtn	CVL	CVL05	UT	45	56	Offspring_emergence
Limber	CaveMtn	CVL	CVL05	UT	43	58	Offspring_emergence
Limber	CaveMtn	CVL	CVL05	UT	45	50	Offspring_emergence
Limber	CaveMtn	CVL	CVL05	UT	47	53	Offspring_emergence
Limber	CaveMtn	CVL	CVL05	UT	43	53	Offspring_emergence
Limber	CaveMtn	CVL	CVL05	UT	43	51	Offspring_emergence
Limber	CaveMtn	CVL	CVL05	UT	45	51	Offspring_emergence
Limber	CaveMtn	CVL	CVL05	UT	41	57	Offspring_emergence
Limber	CaveMtn	CVL	CVL05	UT	43	47	Offspring_emergence
Limber	CaveMtn	CVL	CVL05	UT	47	56	Offspring_emergence
Limber	CaveMtn	CVL	CVL05	UT	45	54	Offspring_emergence
Limber	CaveMtn	CVL	CVL05	UT	50	56	Offspring_emergence
Limber	CaveMtn	CVL	CVL06	UT	47	45	Offspring_emergence
Limber	CaveMtn	CVL	CVL06	UT	52	53	Offspring_emergence
Limber	CaveMtn	CVL	CVL06	UT	45	49	Offspring_emergence
Limber	CaveMtn	CVL	CVL06	UT	48	58	Offspring_emergence
Limber	CaveMtn	CVL	CVL06	UT	47	50	Offspring_emergence
Limber	CaveMtn	CVL	CVL06	UT	50	50	Offspring_emergence
Limber	CaveMtn	CVL	CVL06	UT	46	50	Offspring_emergence
Limber	CaveMtn	CVL	CVL06	UT	48	50	Offspring_emergence
Limber	CaveMtn	CVL	CVL06	UT	50	55	Offspring_emergence
Limber	CaveMtn	CVL	CVL06	UT	50	57	Offspring_emergence
Limber	CaveMtn	CVL	CVL06	UT	55	51	Offspring_emergence
Limber	CaveMtn	CVL	CVL06	UT	44	52	Offspring_emergence
Limber	CaveMtn	CVL	CVL06	UT	45	53	Offspring_emergence
Limber	CaveMtn	CVL	CVL06	UT	47	49	Offspring_emergence
Limber	CaveMtn	CVL	CVL06	UT	43	52	Offspring_emergence
Limber	CaveMtn	CVL	CVL06	UT	50	62	Offspring_emergence
Limber	CaveMtn	CVL	CVL07	NV	51	57	Offspring_emergence
Limber	CaveMtn	CVL	CVL07	NV	52	60	Offspring_emergence
Limber	CaveMtn	CVL	CVL07	NV	52	55	Offspring_emergence
Limber	CaveMtn	CVL	CVL07	NV	57	61	Offspring_emergence
Limber	CaveMtn	CVL	CVL07	NV	53	60	Offspring_emergence
Limber	CaveMtn	CVL	CVL07	NV	52	60	Offspring_emergence
Limber	CaveMtn	CVL	CVL07	NV	55	57	Offspring_emergence
Limber	CaveMtn	CVL	CVL07	NV	52	61	Offspring_emergence
Limber	CaveMtn	CVL	CVL07	NV	53	60	Offspring_emergence
Limber	CaveMtn	CVL	CVL07	NV	53	57	Offspring_emergence
Limber	CaveMtn	CVL	CVL07	NV	55	50	Offspring_emergence
Limber	CaveMtn	CVL	CVL07	NV	51	65	Offspring_emergence
Limber	CaveMtn	CVL	CVL07	NV	51	62	Offspring_emergence
Limber	CaveMtn	CVL	CVL07	NV	54	62	Offspring_emergence
Limber	CaveMtn	CVL	CVL08	NV	50	60	Mating_fecundity
Limber	CaveMtn	CVL	CVL08	NV	48	58	Mating_fecundity
Limber	CaveMtn	CVL	CVL08	NV	48	57	Mating_fecundity
Limber	CaveMtn	CVL	CVL08	NV	52	60	Mating_fecundity
Limber	CaveMtn	CVL	CVL08	NV	48	60	Mating_fecundity
Limber	CaveMtn	CVL	CVL08	NV	52	61	Mating_fecundity
Limber	CaveMtn	CVL	CVL08	NV	50	53	Mating_fecundity
Limber	CaveMtn	CVL	CVL08	NV	58	56	Mating_fecundity
Limber	CaveMtn	CVL	CVL08	NV	49	56	Mating_fecundity
Limber	CaveMtn	CVL	CVL08	NV	49	53	Mating_fecundity
Limber	CaveMtn	CVL	CVL08	NV	50	55	Mating_fecundity
Limber	CaveMtn	CVL	CVL08	NV	50	55	Mating_fecundity
Limber	CaveMtn	CVL	CVL08	NV	50	55	Mating_fecundity
Limber	CaveMtn	CVL	CVL08	NV	48	60	Mating_fecundity
Bristlecone	DixieNF	DXB	DXB02	UT	50	50	Mating_fecundity
Bristlecone	DixieNF	DXB	DXB02	UT	44	52	Mating_fecundity
Bristlecone	DixieNF	DXB	DXB02	UT	42	50	Mating_fecundity
Bristlecone	DixieNF	DXB	DXB02	UT	44	50	Mating_fecundity
Bristlecone	DixieNF	DXB	DXB02	UT	46	50	Mating_fecundity
Bristlecone	DixieNF	DXB	DXB02	UT	44	49	Mating_fecundity
Bristlecone	DixieNF	DXB	DXB02	UT	43	48	Mating_fecundity
Bristlecone	DixieNF	DXB	DXB02	UT	47	52	Mating_fecundity
Bristlecone	DixieNF	DXB	DXB02	UT	45	52	Mating_fecundity
Bristlecone	DixieNF	DXB	DXB02	UT	45	52	Mating_fecundity
Bristlecone	DixieNF	DXB	DXB02	UT	43	55	Mating_fecundity
Bristlecone	DixieNF	DXB	DXB02	UT	43	50	Mating_fecundity
Bristlecone	DixieNF	DXB	DXB02	UT	49	47	Mating_fecundity
Bristlecone	DixieNF	DXB	DXB03	NV	46	56	Offspring_emergence
Bristlecone	DixieNF	DXB	DXB03	NV	51	57	Offspring_emergence
Bristlecone	DixieNF	DXB	DXB03	NV	59	53	Offspring_emergence
Bristlecone	DixieNF	DXB	DXB03	NV	60	54	Offspring_emergence
Bristlecone	DixieNF	DXB	DXB03	NV	53	62	Offspring_emergence
Bristlecone	DixieNF	DXB	DXB03	NV	49	62	Offspring_emergence
Bristlecone	DixieNF	DXB	DXB03	NV	53	60	Offspring_emergence
Bristlecone	DixieNF	DXB	DXB03	NV	53	65	Offspring_emergence
Bristlecone	DixieNF	DXB	DXB03	NV	52	60	Offspring_emergence
Bristlecone	DixieNF	DXB	DXB03	NV	54	62	Offspring_emergence
Bristlecone	DixieNF	DXB	DXB03	NV	53	62	Offspring_emergence
Bristlecone	DixieNF	DXB	DXB03	NV	50	58	Offspring_emergence
Bristlecone	DixieNF	DXB	DXB03	NV	51	60	Offspring_emergence
Bristlecone	DixieNF	DXB	DXB03	NV	52	55	Offspring_emergence
Bristlecone	DixieNF	DXB	DXB03	NV	53	58	Offspring_emergence
Bristlecone	DixieNF	DXB	DXB04	NV	53	59	Offspring_emergence
Bristlecone	DixieNF	DXB	DXB04	NV	54	65	Offspring_emergence
Bristlecone	DixieNF	DXB	DXB04	NV	49	57	Offspring_emergence
Bristlecone	DixieNF	DXB	DXB04	NV	48	57	Offspring_emergence
Bristlecone	DixieNF	DXB	DXB04	NV	55	55	Offspring_emergence
Bristlecone	DixieNF	DXB	DXB04	NV	49	50	Offspring_emergence
Bristlecone	DixieNF	DXB	DXB04	NV	51	60	Offspring_emergence
Bristlecone	DixieNF	DXB	DXB04	NV	54	58	Offspring_emergence
Bristlecone	DixieNF	DXB	DXB04	NV	52	55	Offspring_emergence
Bristlecone	DixieNF	DXB	DXB04	NV	50	62	Offspring_emergence
Bristlecone	DixieNF	DXB	DXB04	NV	55	56	Offspring_emergence
Bristlecone	DixieNF	DXB	DXB04	NV	55	60	Offspring_emergence
Bristlecone	DixieNF	DXB	DXB04	NV	53	53	Offspring_emergence
Bristlecone	DixieNF	DXB	DXB04	NV	50	64	Offspring_emergence
Bristlecone	DixieNF	DXB	DXB04	NV	52	57	Offspring_emergence
Bristlecone	DixieNF	DXB	DXB04	NV	48	60	Offspring_emergence
Bristlecone	DixieNF	DXB	DXB05	UT	42	47	Offspring_emergence
Bristlecone	DixieNF	DXB	DXB05	UT	47	53	Offspring_emergence
Bristlecone	DixieNF	DXB	DXB05	UT	39	58	Offspring_emergence
Bristlecone	DixieNF	DXB	DXB05	UT	51	53	Offspring_emergence
Bristlecone	DixieNF	DXB	DXB05	UT	52	50	Offspring_emergence
Bristlecone	DixieNF	DXB	DXB05	UT	42	53	Offspring_emergence
Bristlecone	DixieNF	DXB	DXB05	UT	47	57	Offspring_emergence
Bristlecone	DixieNF	DXB	DXB05	UT	47	48	Offspring_emergence
Bristlecone	DixieNF	DXB	DXB05	UT	43	50	Offspring_emergence
Bristlecone	DixieNF	DXB	DXB05	UT	47	52	Offspring_emergence
Bristlecone	DixieNF	DXB	DXB05	UT	43	53	Offspring_emergence
Bristlecone	DixieNF	DXB	DXB05	UT	47	53	Offspring_emergence
Bristlecone	DixieNF	DXB	DXB05	UT	45	53	Offspring_emergence
Bristlecone	DixieNF	DXB	DXB05	UT	47	47	Offspring_emergence
Bristlecone	DixieNF	DXB	DXB05	UT	42	50	Offspring_emergence
Bristlecone	DixieNF	DXB	DXB05	UT	51	49	Offspring_emergence
Bristlecone	DixieNF	DXB	DXB05	UT	42	50	Offspring_emergence
Bristlecone	DixieNF	DXB	DXB06	UT	45	49	Offspring_emergence
Bristlecone	DixieNF	DXB	DXB06	UT	50	54	Offspring_emergence
Bristlecone	DixieNF	DXB	DXB06	UT	50	55	Offspring_emergence
Bristlecone	DixieNF	DXB	DXB06	UT	45	52	Offspring_emergence
Bristlecone	DixieNF	DXB	DXB06	UT	52	53	Offspring_emergence
Bristlecone	DixieNF	DXB	DXB06	UT	46	53	Offspring_emergence
Bristlecone	DixieNF	DXB	DXB06	UT	46	52	Offspring_emergence
Bristlecone	DixieNF	DXB	DXB06	UT	48	55	Offspring_emergence
Bristlecone	DixieNF	DXB	DXB06	UT	45	59	Offspring_emergence
Bristlecone	DixieNF	DXB	DXB06	UT	45	50	Offspring_emergence
Bristlecone	DixieNF	DXB	DXB06	UT	45	50	Offspring_emergence
Bristlecone	DixieNF	DXB	DXB06	UT	46	52	Offspring_emergence
Bristlecone	DixieNF	DXB	DXB06	UT	51	51	Offspring_emergence
Bristlecone	DixieNF	DXB	DXB06	UT	44	53	Offspring_emergence
Bristlecone	DixieNF	DXB	DXB06	UT	46	45	Offspring_emergence
Bristlecone	DixieNF	DXB	DXB06	UT	48	45	Offspring_emergence
Bristlecone	DixieNF	DXB	DXB07	UT	43	50	Offspring_emergence
Bristlecone	DixieNF	DXB	DXB07	UT	50	60	Offspring_emergence
Bristlecone	DixieNF	DXB	DXB07	UT	42	57	Offspring_emergence
Bristlecone	DixieNF	DXB	DXB07	UT	47	55	Offspring_emergence
Bristlecone	DixieNF	DXB	DXB07	UT	52	58	Offspring_emergence
Bristlecone	DixieNF	DXB	DXB07	UT	50	52	Offspring_emergence
Bristlecone	DixieNF	DXB	DXB07	UT	43	52	Offspring_emergence
Bristlecone	DixieNF	DXB	DXB07	UT	43	57	Offspring_emergence
Bristlecone	DixieNF	DXB	DXB07	UT	42	52	Offspring_emergence
Bristlecone	DixieNF	DXB	DXB07	UT	45	50	Offspring_emergence
Bristlecone	DixieNF	DXB	DXB07	UT	45	52	Offspring_emergence
Bristlecone	DixieNF	DXB	DXB07	UT	48	50	Offspring_emergence
Bristlecone	DixieNF	DXB	DXB07	UT	40	52	Offspring_emergence
Bristlecone	DixieNF	DXB	DXB07	UT	50	50	Offspring_emergence
Bristlecone	DixieNF	DXB	DXB08	NV	50	67	Mating_fecundity
Bristlecone	DixieNF	DXB	DXB08	NV	56	56	Mating_fecundity
Bristlecone	DixieNF	DXB	DXB08	NV	52	61	Mating_fecundity
Bristlecone	DixieNF	DXB	DXB08	NV	54	60	Mating_fecundity
Bristlecone	DixieNF	DXB	DXB08	NV	49	60	Mating_fecundity
Bristlecone	DixieNF	DXB	DXB08	NV	57	61	Mating_fecundity
Bristlecone	DixieNF	DXB	DXB08	NV	56	60	Mating_fecundity
Bristlecone	DixieNF	DXB	DXB08	NV	55	57	Mating_fecundity
Bristlecone	DixieNF	DXB	DXB08	NV	58	62	Mating_fecundity
Bristlecone	DixieNF	DXB	DXB08	NV	51	60	Mating_fecundity
Bristlecone	DixieNF	DXB	DXB08	NV	50	61	Mating_fecundity
Bristlecone	DixieNF	DXB	DXB08	NV	51	57	Mating_fecundity
Bristlecone	DixieNF	DXB	DXB08	NV	49	60	Mating_fecundity
Bristlecone	DixieNF	DXB	DXB08	NV	52	61	Mating_fecundity
Bristlecone	DixieNF	DXB	DXB09	NV	61	65	Offspring_emergence
Bristlecone	DixieNF	DXB	DXB09	NV	59	61	Offspring_emergence
Bristlecone	DixieNF	DXB	DXB09	NV	59	60	Offspring_emergence
Bristlecone	DixieNF	DXB	DXB09	NV	57	63	Offspring_emergence
Bristlecone	DixieNF	DXB	DXB09	NV	57	62	Offspring_emergence
Bristlecone	DixieNF	DXB	DXB09	NV	59	68	Offspring_emergence
Bristlecone	DixieNF	DXB	DXB09	NV	57	63	Offspring_emergence
Bristlecone	DixieNF	DXB	DXB09	NV	61	66	Offspring_emergence
Bristlecone	DixieNF	DXB	DXB09	NV	52	62	Offspring_emergence
Bristlecone	DixieNF	DXB	DXB09	NV	61	70	Offspring_emergence
Bristlecone	DixieNF	DXB	DXB09	NV	59	60	Offspring_emergence
Bristlecone	DixieNF	DXB	DXB09	NV	53	62	Offspring_emergence
Bristlecone	DixieNF	DXB	DXB09	NV	53	65	Offspring_emergence
Limber	DixieNF	DXL	DXL02	UT	47	59	Mating_fecundity
Limber	DixieNF	DXL	DXL02	UT	43	53	Mating_fecundity
Limber	DixieNF	DXL	DXL02	UT	49	50	Mating_fecundity
Limber	DixieNF	DXL	DXL02	UT	45	50	Mating_fecundity
Limber	DixieNF	DXL	DXL02	UT	49	50	Mating_fecundity
Limber	DixieNF	DXL	DXL02	UT	44	47	Mating_fecundity
Limber	DixieNF	DXL	DXL02	UT	50	45	Mating_fecundity
Limber	DixieNF	DXL	DXL02	UT	47	48	Mating_fecundity
Limber	DixieNF	DXL	DXL02	UT	46	52	Mating_fecundity
Limber	DixieNF	DXL	DXL02	UT	47	44	Mating_fecundity
Limber	DixieNF	DXL	DXL02	UT	43	46	Mating_fecundity
Limber	DixieNF	DXL	DXL02	UT	45	50	Mating_fecundity
Limber	DixieNF	DXL	DXL02	UT	42	50	Mating_fecundity
Limber	DixieNF	DXL	DXL02	UT	42	43	Mating_fecundity
Limber	DixieNF	DXL	DXL02	UT	42	50	Mating_fecundity
Limber	DixieNF	DXL	DXL02	UT	42	48	Mating_fecundity
Limber	DixieNF	DXL	DXL02	UT	42	48	Mating_fecundity
Limber	DixieNF	DXL	DXL03	NV	47	60	Offspring_emergence
Limber	DixieNF	DXL	DXL03	NV	56	59	Offspring_emergence
Limber	DixieNF	DXL	DXL03	NV	51	67	Offspring_emergence
Limber	DixieNF	DXL	DXL03	NV	52	59	Offspring_emergence
Limber	DixieNF	DXL	DXL03	NV	51	55	Offspring_emergence
Limber	DixieNF	DXL	DXL03	NV	60	57	Offspring_emergence
Limber	DixieNF	DXL	DXL03	NV	55	60	Offspring_emergence
Limber	DixieNF	DXL	DXL03	NV	58	60	Offspring_emergence
Limber	DixieNF	DXL	DXL03	NV	49	60	Offspring_emergence
Limber	DixieNF	DXL	DXL03	NV	56	61	Offspring_emergence
Limber	DixieNF	DXL	DXL03	NV	49	59	Offspring_emergence
Limber	DixieNF	DXL	DXL03	NV	50	58	Offspring_emergence
Limber	DixieNF	DXL	DXL03	NV	53	61	Offspring_emergence
Limber	DixieNF	DXL	DXL03	NV	57	57	Offspring_emergence
Limber	DixieNF	DXL	DXL03	NV	57	57	Offspring_emergence
Limber	DixieNF	DXL	DXL03	NV	55	61	Offspring_emergence
Limber	DixieNF	DXL	DXL04	NV	52	55	Offspring_emergence
Limber	DixieNF	DXL	DXL04	NV	54	54	Offspring_emergence
Limber	DixieNF	DXL	DXL04	NV	54	57	Offspring_emergence
Limber	DixieNF	DXL	DXL04	NV	50	58	Offspring_emergence
Limber	DixieNF	DXL	DXL04	NV	53	58	Offspring_emergence
Limber	DixieNF	DXL	DXL04	NV	52	60	Offspring_emergence
Limber	DixieNF	DXL	DXL04	NV	46	57	Offspring_emergence
Limber	DixieNF	DXL	DXL04	NV	50	59	Offspring_emergence
Limber	DixieNF	DXL	DXL04	NV	50	62	Offspring_emergence
Limber	DixieNF	DXL	DXL04	NV	50	58	Offspring_emergence
Limber	DixieNF	DXL	DXL04	NV	55	60	Offspring_emergence
Limber	DixieNF	DXL	DXL04	NV	57	55	Offspring_emergence
Limber	DixieNF	DXL	DXL04	NV	52	64	Offspring_emergence
Limber	DixieNF	DXL	DXL04	NV	54	54	Offspring_emergence
Limber	DixieNF	DXL	DXL04	NV	50	58	Offspring_emergence
Limber	DixieNF	DXL	DXL05	UT	44	49	Offspring_emergence
Limber	DixieNF	DXL	DXL05	UT	42	51	Offspring_emergence
Limber	DixieNF	DXL	DXL05	UT	42	52	Offspring_emergence
Limber	DixieNF	DXL	DXL05	UT	42	53	Offspring_emergence
Limber	DixieNF	DXL	DXL05	UT	47	53	Offspring_emergence
Limber	DixieNF	DXL	DXL05	UT	48	52	Offspring_emergence
Limber	DixieNF	DXL	DXL05	UT	44	50	Offspring_emergence
Limber	DixieNF	DXL	DXL05	UT	50	52	Offspring_emergence
Limber	DixieNF	DXL	DXL05	UT	44	52	Offspring_emergence
Limber	DixieNF	DXL	DXL05	UT	44	50	Offspring_emergence
Limber	DixieNF	DXL	DXL05	UT	48	51	Offspring_emergence
Limber	DixieNF	DXL	DXL05	UT	47	54	Offspring_emergence
Limber	DixieNF	DXL	DXL05	UT	47	56	Offspring_emergence
Limber	DixieNF	DXL	DXL05	UT	51	50	Offspring_emergence
Limber	DixieNF	DXL	DXL05	UT	42	53	Offspring_emergence
Limber	DixieNF	DXL	DXL05	UT	46	46	Offspring_emergence
Limber	DixieNF	DXL	DXL05	UT	46	51	Offspring_emergence
Limber	DixieNF	DXL	DXL06	UT	44	51	Offspring_emergence
Limber	DixieNF	DXL	DXL06	UT	46	52	Offspring_emergence
Limber	DixieNF	DXL	DXL06	UT	49	47	Offspring_emergence
Limber	DixieNF	DXL	DXL06	UT	46	47	Offspring_emergence
Limber	DixieNF	DXL	DXL06	UT	46	55	Offspring_emergence
Limber	DixieNF	DXL	DXL06	UT	49	50	Offspring_emergence
Limber	DixieNF	DXL	DXL06	UT	42	52	Offspring_emergence
Limber	DixieNF	DXL	DXL06	UT	44	49	Offspring_emergence
Limber	DixieNF	DXL	DXL06	UT	48	55	Offspring_emergence
Limber	DixieNF	DXL	DXL06	UT	43	56	Offspring_emergence
Limber	DixieNF	DXL	DXL06	UT	47	56	Offspring_emergence
Limber	DixieNF	DXL	DXL06	UT	45	46	Offspring_emergence
Limber	DixieNF	DXL	DXL06	UT	43	48	Offspring_emergence
Limber	DixieNF	DXL	DXL06	UT	49	49	Offspring_emergence
Limber	DixieNF	DXL	DXL06	UT	51	55	Offspring_emergence
Limber	DixieNF	DXL	DXL06	UT	45	57	Offspring_emergence
Limber	DixieNF	DXL	DXL07	UT	50	50	Offspring_emergence
Limber	DixieNF	DXL	DXL07	UT	45	60	Offspring_emergence
Limber	DixieNF	DXL	DXL07	UT	42	50	Offspring_emergence
Limber	DixieNF	DXL	DXL07	UT	44	52	Offspring_emergence
Limber	DixieNF	DXL	DXL07	UT	49	50	Offspring_emergence
Limber	DixieNF	DXL	DXL07	UT	52	55	Offspring_emergence
Limber	DixieNF	DXL	DXL07	UT	50	52	Offspring_emergence
Limber	DixieNF	DXL	DXL07	UT	49	47	Offspring_emergence
Limber	DixieNF	DXL	DXL07	UT	50	55	Offspring_emergence
Limber	DixieNF	DXL	DXL07	UT	50	55	Offspring_emergence
Limber	DixieNF	DXL	DXL07	UT	44	50	Offspring_emergence
Limber	DixieNF	DXL	DXL07	UT	52	58	Offspring_emergence
Limber	DixieNF	DXL	DXL07	UT	41	55	Offspring_emergence
Limber	DixieNF	DXL	DXL08	NV	56	60	Mating_fecundity
Limber	DixieNF	DXL	DXL08	NV	53	60	Mating_fecundity
Limber	DixieNF	DXL	DXL08	NV	55	59	Mating_fecundity
Limber	DixieNF	DXL	DXL08	NV	51	57	Mating_fecundity
Limber	DixieNF	DXL	DXL08	NV	53	58	Mating_fecundity
Limber	DixieNF	DXL	DXL08	NV	53	61	Mating_fecundity
Limber	DixieNF	DXL	DXL08	NV	56	61	Mating_fecundity
Limber	DixieNF	DXL	DXL08	NV	55	55	Mating_fecundity
Limber	DixieNF	DXL	DXL08	NV	51	64	Mating_fecundity
Limber	DixieNF	DXL	DXL08	NV	52	63	Mating_fecundity
Limber	DixieNF	DXL	DXL08	NV	55	55	Mating_fecundity
Limber	DixieNF	DXL	DXL08	NV	55	66	Mating_fecundity
Limber	DixieNF	DXL	DXL08	NV	51	61	Mating_fecundity
Limber	DixieNF	DXL	DXL08	NV	55	61	Mating_fecundity
Limber	DixieNF	DXL	DXL09	NV	55	62	Offspring_emergence
Limber	DixieNF	DXL	DXL09	NV	55	61	Offspring_emergence
Limber	DixieNF	DXL	DXL09	NV	51	60	Offspring_emergence
Limber	DixieNF	DXL	DXL09	NV	58	59	Offspring_emergence
Limber	DixieNF	DXL	DXL09	NV	54	62	Offspring_emergence
Limber	DixieNF	DXL	DXL09	NV	55	63	Offspring_emergence
Limber	DixieNF	DXL	DXL09	NV	60	60	Offspring_emergence
Limber	DixieNF	DXL	DXL09	NV	53	69	Offspring_emergence
Limber	DixieNF	DXL	DXL09	NV	52	55	Offspring_emergence
Limber	DixieNF	DXL	DXL09	NV	57	71	Offspring_emergence
Limber	DixieNF	DXL	DXL09	NV	48	56	Offspring_emergence
Limber	DixieNF	DXL	DXL09	NV	57	67	Offspring_emergence
Limber	DixieNF	DXL	DXL09	NV	48	60	Offspring_emergence
Lodgepole	LoganCanyon	LCL	LCL01	NV	49	61	Offspring_emergence
Lodgepole	LoganCanyon	LCL	LCL01	NV	52	54	Offspring_emergence
Lodgepole	LoganCanyon	LCL	LCL01	NV	53	69	Offspring_emergence
Lodgepole	LoganCanyon	LCL	LCL01	NV	53	56	Offspring_emergence
Lodgepole	LoganCanyon	LCL	LCL01	NV	54	65	Offspring_emergence
Lodgepole	LoganCanyon	LCL	LCL01	NV	56	60	Offspring_emergence
Lodgepole	LoganCanyon	LCL	LCL01	NV	55	60	Offspring_emergence
Lodgepole	LoganCanyon	LCL	LCL01	NV	50	59	Offspring_emergence
Lodgepole	LoganCanyon	LCL	LCL01	NV	50	62	Offspring_emergence
Lodgepole	LoganCanyon	LCL	LCL01	NV	55	62	Offspring_emergence
Lodgepole	LoganCanyon	LCL	LCL01	NV	55	64	Offspring_emergence
Lodgepole	LoganCanyon	LCL	LCL01	NV	52	59	Offspring_emergence
Lodgepole	LoganCanyon	LCL	LCL01	NV	56	53	Offspring_emergence
Lodgepole	LoganCanyon	LCL	LCL01	NV	59	53	Offspring_emergence
Lodgepole	LoganCanyon	LCL	LCL01	NV	50	62	Offspring_emergence
Lodgepole	LoganCanyon	LCL	LCL01	NV	55	62	Offspring_emergence
Lodgepole	LoganCanyon	LCL	LCL01	NV	56	64	Offspring_emergence
Lodgepole	LoganCanyon	LCL	LCL01	NV	50	64	Offspring_emergence
Lodgepole	LoganCanyon	LCL	LCL13	UT	47	51	Offspring_emergence
Lodgepole	LoganCanyon	LCL	LCL13	UT	48	51	Offspring_emergence
Lodgepole	LoganCanyon	LCL	LCL13	UT	53	54	Offspring_emergence
Lodgepole	LoganCanyon	LCL	LCL13	UT	48	53	Offspring_emergence
Lodgepole	LoganCanyon	LCL	LCL13	UT	48	55	Offspring_emergence
Lodgepole	LoganCanyon	LCL	LCL13	UT	48	55	Offspring_emergence
Lodgepole	LoganCanyon	LCL	LCL13	UT	45	50	Offspring_emergence
Lodgepole	LoganCanyon	LCL	LCL13	UT	45	50	Offspring_emergence
Lodgepole	LoganCanyon	LCL	LCL13	UT	47	57	Offspring_emergence
Lodgepole	LoganCanyon	LCL	LCL13	UT	46	51	Offspring_emergence
Lodgepole	LoganCanyon	LCL	LCL13	UT	49	52	Offspring_emergence
Lodgepole	LoganCanyon	LCL	LCL13	UT	48	53	Offspring_emergence
Lodgepole	LoganCanyon	LCL	LCL13	UT	48	48	Offspring_emergence
Lodgepole	LoganCanyon	LCL	LCL13	UT	46	54	Offspring_emergence
Lodgepole	LoganCanyon	LCL	LCL13	UT	51	54	Offspring_emergence
Lodgepole	LoganCanyon	LCL	LCL17	NV	53	62	Offspring_emergence
Lodgepole	LoganCanyon	LCL	LCL17	NV	55	61	Offspring_emergence
Lodgepole	LoganCanyon	LCL	LCL17	NV	52	56	Offspring_emergence
Lodgepole	LoganCanyon	LCL	LCL17	NV	52	66	Offspring_emergence
Lodgepole	LoganCanyon	LCL	LCL17	NV	52	61	Offspring_emergence
Lodgepole	LoganCanyon	LCL	LCL17	NV	55	62	Offspring_emergence
Lodgepole	LoganCanyon	LCL	LCL17	NV	55	60	Offspring_emergence
Lodgepole	LoganCanyon	LCL	LCL17	NV	53	54	Offspring_emergence
Lodgepole	LoganCanyon	LCL	LCL17	NV	50	67	Offspring_emergence
Lodgepole	LoganCanyon	LCL	LCL17	NV	47	60	Offspring_emergence
Lodgepole	LoganCanyon	LCL	LCL17	NV	55	70	Offspring_emergence
Lodgepole	LoganCanyon	LCL	LCL17	NV	53	61	Offspring_emergence
Lodgepole	LoganCanyon	LCL	LCL17	NV	49	68	Offspring_emergence
Lodgepole	LoganCanyon	LCL	LCL17	NV	53	65	Offspring_emergence
Lodgepole	LoganCanyon	LCL	LCL19	NV	62	58	Offspring_emergence
Lodgepole	LoganCanyon	LCL	LCL19	NV	52	56	Offspring_emergence
Lodgepole	LoganCanyon	LCL	LCL19	NV	60	59	Offspring_emergence
Lodgepole	LoganCanyon	LCL	LCL19	NV	50	53	Offspring_emergence
Lodgepole	LoganCanyon	LCL	LCL19	NV	59	60	Offspring_emergence
Lodgepole	LoganCanyon	LCL	LCL19	NV	55	50	Offspring_emergence
Lodgepole	LoganCanyon	LCL	LCL19	NV	50	56	Offspring_emergence
Lodgepole	LoganCanyon	LCL	LCL19	NV	52	61	Offspring_emergence
Lodgepole	LoganCanyon	LCL	LCL19	NV	51	64	Offspring_emergence
Lodgepole	LoganCanyon	LCL	LCL19	NV	62	60	Offspring_emergence
Lodgepole	LoganCanyon	LCL	LCL19	NV	55	55	Offspring_emergence
Lodgepole	LoganCanyon	LCL	LCL19	NV	56	67	Offspring_emergence
Lodgepole	LoganCanyon	LCL	LCL19	NV	50	66	Offspring_emergence
Lodgepole	LoganCanyon	LCL	LCL02	UT	47	55	Mating_fecundity
Lodgepole	LoganCanyon	LCL	LCL02	UT	47	52	Mating_fecundity
Lodgepole	LoganCanyon	LCL	LCL02	UT	55	55	Mating_fecundity
Lodgepole	LoganCanyon	LCL	LCL02	UT	49	56	Mating_fecundity
Lodgepole	LoganCanyon	LCL	LCL02	UT	46	54	Mating_fecundity
Lodgepole	LoganCanyon	LCL	LCL02	UT	53	55	Mating_fecundity
Lodgepole	LoganCanyon	LCL	LCL02	UT	42	55	Mating_fecundity
Lodgepole	LoganCanyon	LCL	LCL02	UT	46	52	Mating_fecundity
Lodgepole	LoganCanyon	LCL	LCL02	UT	50	49	Mating_fecundity
Lodgepole	LoganCanyon	LCL	LCL02	UT	50	54	Mating_fecundity
Lodgepole	LoganCanyon	LCL	LCL02	UT	45	50	Mating_fecundity
Lodgepole	LoganCanyon	LCL	LCL02	UT	48	58	Mating_fecundity
Lodgepole	LoganCanyon	LCL	LCL02	UT	50	50	Mating_fecundity
Lodgepole	LoganCanyon	LCL	LCL02	UT	47	53	Mating_fecundity
Lodgepole	LoganCanyon	LCL	LCL02	UT	50	55	Mating_fecundity
Lodgepole	LoganCanyon	LCL	LCL02	UT	51	55	Mating_fecundity
Lodgepole	LoganCanyon	LCL	LCL02	UT	45	54	Mating_fecundity
Lodgepole	LoganCanyon	LCL	LCL24	NV	53	58	Mating_fecundity
Lodgepole	LoganCanyon	LCL	LCL24	NV	56	62	Mating_fecundity
Lodgepole	LoganCanyon	LCL	LCL24	NV	50	63	Mating_fecundity
Lodgepole	LoganCanyon	LCL	LCL24	NV	48	62	Mating_fecundity
Lodgepole	LoganCanyon	LCL	LCL24	NV	54	57	Mating_fecundity
Lodgepole	LoganCanyon	LCL	LCL24	NV	48	62	Mating_fecundity
Lodgepole	LoganCanyon	LCL	LCL24	NV	52	60	Mating_fecundity
Lodgepole	LoganCanyon	LCL	LCL24	NV	56	56	Mating_fecundity
Lodgepole	LoganCanyon	LCL	LCL24	NV	50	56	Mating_fecundity
Lodgepole	LoganCanyon	LCL	LCL24	NV	50	59	Mating_fecundity
Lodgepole	LoganCanyon	LCL	LCL24	NV	47	60	Mating_fecundity
Lodgepole	LoganCanyon	LCL	LCL24	NV	51	58	Mating_fecundity
Lodgepole	LoganCanyon	LCL	LCL04	UT	47	53	Offspring_emergence
Lodgepole	LoganCanyon	LCL	LCL04	UT	52	61	Offspring_emergence
Lodgepole	LoganCanyon	LCL	LCL04	UT	51	53	Offspring_emergence
Lodgepole	LoganCanyon	LCL	LCL04	UT	51	56	Offspring_emergence
Lodgepole	LoganCanyon	LCL	LCL04	UT	47	48	Offspring_emergence
Lodgepole	LoganCanyon	LCL	LCL04	UT	51	53	Offspring_emergence
Lodgepole	LoganCanyon	LCL	LCL04	UT	47	53	Offspring_emergence
Lodgepole	LoganCanyon	LCL	LCL04	UT	52	58	Offspring_emergence
Lodgepole	LoganCanyon	LCL	LCL04	UT	48	51	Offspring_emergence
Lodgepole	LoganCanyon	LCL	LCL04	UT	50	58	Offspring_emergence
Lodgepole	LoganCanyon	LCL	LCL04	UT	49	55	Offspring_emergence
Lodgepole	LoganCanyon	LCL	LCL04	UT	50	59	Offspring_emergence
Lodgepole	LoganCanyon	LCL	LCL04	UT	48	55	Offspring_emergence
Lodgepole	LoganCanyon	LCL	LCL04	UT	48	52	Offspring_emergence
Lodgepole	LoganCanyon	LCL	LCL04	UT	44	57	Offspring_emergence
Lodgepole	LoganCanyon	LCL	LCL04	UT	50	51	Offspring_emergence
Lodgepole	LoganCanyon	LCL	LCL07	UT	49	52	Offspring_emergence
Lodgepole	LoganCanyon	LCL	LCL07	UT	48	58	Offspring_emergence
Lodgepole	LoganCanyon	LCL	LCL07	UT	48	50	Offspring_emergence
Lodgepole	LoganCanyon	LCL	LCL07	UT	49	53	Offspring_emergence
Lodgepole	LoganCanyon	LCL	LCL07	UT	51	49	Offspring_emergence
Lodgepole	LoganCanyon	LCL	LCL07	UT	46	58	Offspring_emergence
Lodgepole	LoganCanyon	LCL	LCL07	UT	42	55	Offspring_emergence
Lodgepole	LoganCanyon	LCL	LCL07	UT	52	54	Offspring_emergence
Lodgepole	LoganCanyon	LCL	LCL07	UT	51	55	Offspring_emergence
Lodgepole	LoganCanyon	LCL	LCL07	UT	47	55	Offspring_emergence
Lodgepole	LoganCanyon	LCL	LCL07	UT	49	53	Offspring_emergence
Lodgepole	LoganCanyon	LCL	LCL07	UT	56	54	Offspring_emergence
Lodgepole	LoganCanyon	LCL	LCL07	UT	49	54	Offspring_emergence
Lodgepole	LoganCanyon	LCL	LCL07	UT	51	56	Offspring_emergence
Lodgepole	LoganCanyon	LCL	LCL07	UT	53	58	Offspring_emergence
Lodgepole	LoganCanyon	LCL	LCL07	UT	42	54	Offspring_emergence
