# Supplementary material for: Low offspring survival in mountain pine beetle infesting the resistant Great Basin bristlecone pine supports the preference-performance hypothesis
Source: PLoS One. 2018 May 1;13(5):e0196732. doi: 10.1371/journal.pone.0196732 (PMC5929522; doi:10.1371/journal.pone.0196732)
Supplement: S1 Dataset — The dataset consists of a zipped folder containing 6 .csv files and a metadata text file. (ZIP) [file pone.0196732.s004.zip › S4 Dataset/Phloem_Thickness.csv]

Tree_Spp	Site	Tree_ID	Bolt_ID	Phloem_Thickness_mm
Bristlecone	CaveMtn	CVB	CVB01	5
Bristlecone	CaveMtn	CVB	CVB02	5.5
Bristlecone	CaveMtn	CVB	CVB03	5.5
Bristlecone	CaveMtn	CVB	CVB04	5.5
Bristlecone	CaveMtn	CVB	CVB05	5
Bristlecone	CaveMtn	CVB	CVB06	5
Bristlecone	CaveMtn	CVB	CVB07	5
Bristlecone	CaveMtn	CVB	CVB08	5
Limber	CaveMtn	CVL	CVL01	4
Limber	CaveMtn	CVL	CVL02	4
Limber	CaveMtn	CVL	CVL03	3
Limber	CaveMtn	CVL	CVL04	3
Limber	CaveMtn	CVL	CVL05	3
Limber	CaveMtn	CVL	CVL06	3
Limber	CaveMtn	CVL	CVL07	3
Limber	CaveMtn	CVL	CVL08	3
Bristlecone	DixieNF	DXB	DXB02	4
Bristlecone	DixieNF	DXB	DXB03	3.5
Bristlecone	DixieNF	DXB	DXB04	3.5
Bristlecone	DixieNF	DXB	DXB05	4
Bristlecone	DixieNF	DXB	DXB06	3.5
Bristlecone	DixieNF	DXB	DXB07	3.5
Bristlecone	DixieNF	DXB	DXB08	4
Bristlecone	DixieNF	DXB	DXB09	4
Limber	DixieNF	DXL	DXL02	3
Limber	DixieNF	DXL	DXL03	3
Limber	DixieNF	DXL	DXL04	2.5
Limber	DixieNF	DXL	DXL05	3
Limber	DixieNF	DXL	DXL06	3
Limber	DixieNF	DXL	DXL07	3
Limber	DixieNF	DXL	DXL08	3.5
Limber	DixieNF	DXL	DXL09	3.5
Lodgepole	LoganCanyon	LCL	LCL01	2.5
Lodgepole	LoganCanyon	LCL	LCL13
Lodgepole	LoganCanyon	LCL	LCL17
Lodgepole	LoganCanyon	LCL	LCL19
Lodgepole	LoganCanyon	LCL	LCL04	2.5
Lodgepole	LoganCanyon	LCL	LCL07	2
Lodgepole	LoganCanyon	LCL	LCL02	2.5
Lodgepole	LoganCanyon	LCL	LCL24
